# Supplementary material for: Early Life Microbiota Colonization at Six Months of Age: A Transitional Time Point
Source: Front Cell Infect Microbiol. 2021 Mar 26;11:590202. doi: 10.3389/fcimb.2021.590202 (PMC8032992; doi:10.3389/fcimb.2021.590202)
Supplement: Supplementary file 7 [file Table_2.xlsx]

## Sheet: Foglio1
	Table S2. Statistically multivariable association among all infants, considering all metadata (maternal BMI, gestational WG, type of delivery, feeding, weaning, and the presence of older siblings) as fixed effects in a regression model, obteined from MaAsLin2 R package concerning bacterial abundances at genus level.
	metadata	feature	value	coef	stderr	N	N.not.0	pval	qval
1	Feeding	Flavonifractor	NeBF	1.09	3.09E-01	53	0	0.00107358181963608	0.346920296573832
2	Firstborn	Clostridium_XI	nFB	-7.85E-01	2.21E-01	53	0	0.000992541113374366	0.346920296573832
3	Firstborn	Staphylococcus	nFB	-5.76E-01	1.59E-01	53	0	0.000829482372759795	0.346920296573832
4	Feeding	Staphylococcus	NeBF	-6.00E-01	1.65E-01	53	0	0.000814993251064704	0.346920296573832
5	Delivery	Propionibacterium	VD	-2.70E-01	6.78E-02	53	0	0.000286880457789031	0.346920296573832
6	BMI	Acidovorax	OW	1.81E-01	4.86E-02	53	0	0.000609241936659204	0.346920296573832
7	Delivery	Streptacidiphilus	VD	-3.00E-01	7.82E-02	53	0	0.000438625867738354	0.346920296573832
8	Feeding	Clostridium_IV	NeBF	6.22E-01	1.86E-01	53	0	0.00181790508007772	0.442837415720968
9	Delivery	Sphingomonas	VD	-5.21E-01	1.58E-01	53	0	0.00203684690343106	0.442837415720968
10	Delivery	Corynebacterium	VD	-3.80E-01	1.15E-01	53	0	0.00206199252413735	0.442837415720968
11	Feeding	Brevibacterium	NeBF	2.12E-01	6.47E-02	53	0	0.00215628612918321	0.442837415720968
12	Feeding	Sulfurimonas	NeBF	1.64E-01	5.05E-02	53	0	0.00234927010992556	0.442837415720968
13	Firstborn	Methylarcula	nFB	-1.38E-01	4.39E-02	53	0	0.00309507088336971	0.53854233370633
14	Feeding	Coprococcus	NeBF	2.23E-01	7.22E-02	53	0	0.00364069733960954	0.56359740530911
15	WG	Gp26	NWG	-1.22E-01	3.95E-02	53	0	0.00373738332433097	0.56359740530911
16	Delivery	Actinomyces	VD	-5.11E-01	1.68E-01	53	0	0.00424859011147471	0.600644427009737
17	Delivery	Cellulosilyticum	VD	-3.82E-01	1.30E-01	53	0	0.00562179971948796	0.659196689518041
18	WG	Suttonella	NWG	9.74E-02	3.34E-02	53	0	0.005828441109797	0.659196689518041
19	WG	Cohnella	NWG	9.95E-02	3.39E-02	53	0	0.00553922758167843	0.659196689518041
20	Delivery	Cryobacterium	VD	-1.92E-01	6.50E-02	53	0	0.00534121382950918	0.659196689518041
21	Feeding	Erysipelotrichaceae_incertae_sedis	NeBF	8.71E-01	3.08E-01	53	0	0.0073368179511393	0.661622823913925
22	Feeding	Clostridium_XlVa	NeBF	6.74E-01	2.38E-01	53	0	0.00718759399331809	0.661622823913925
23	Weaning	Dolosigranulum	≤4	-3.16E-01	1.12E-01	53	0	0.00760486004498765	0.661622823913925
24	Feeding	Oribacterium	NeBF	2.52E-01	8.89E-02	53	0	0.00728842150364421	0.661622823913925
25	Delivery	Actinotalea	VD	-2.22E-01	7.74E-02	53	0	0.00667354299402689	0.661622823913925
26	Delivery	Phytomonospora	VD	-2.39E-01	8.30E-02	53	0	0.00647221532560188	0.661622823913925
27	Feeding	Faecalicoccus	NeBF	2.24E-01	8.01E-02	53	0	0.00792916154806786	0.664287534138129
28	Feeding	Syntrophococcus	NeBF	2.80E-01	1.01E-01	53	0	0.00843131121413482	0.681129498799034
29	Delivery	Spirochaeta	VD	-2.04E-01	7.46E-02	53	0	0.00935544886418116	0.72972501140613
30	Feeding	Lachnospiracea_incertae_sedis	NeBF	7.06E-01	2.63E-01	53	0	0.0105055220915001	0.792116365699107
31	Delivery	Listeria	VD	-2.28E-01	8.57E-02	53	0	0.0111930883141619	0.816734379568849
32	Firstborn	Clostridium_sensu_stricto	nFB	-4.04E-01	1.60E-01	53	0	0.0154141265060742	0.893486093146887
33	Feeding	Clostridium_sensu_stricto	NeBF	4.08E-01	1.66E-01	53	0	0.0185649188231228	0.893486093146887
34	Feeding	Roseburia	NeBF	4.56E-01	1.85E-01	53	0	0.0179006560384684	0.893486093146887
35	Delivery	Actinoplanes	VD	-4.24E-01	1.71E-01	53	0	0.01730937736064	0.893486093146887
36	Delivery	Arthrobacter	VD	-2.55E-01	1.03E-01	53	0	0.0177303740031091	0.893486093146887
37	WG	Halanaerobium	NWG	1.58E-01	6.30E-02	53	0	0.0165759953332689	0.893486093146887
38	Feeding	Moraxella	NeBF	-1.57E-01	6.37E-02	53	0	0.0179733637751692	0.893486093146887
39	Feeding	BRC1_genera_incertae_sedis	NeBF	-1.45E-01	5.76E-02	53	0	0.0162599037542487	0.893486093146887
40	Delivery	Helicobacter	VD	1.89E-01	7.65E-02	53	0	0.0178931840234133	0.893486093146887
41	WG	Desemzia	NWG	1.10E-01	4.26E-02	53	0	0.0137349625318771	0.893486093146887
42	Delivery	Maricaulis	VD	-1.91E-01	7.77E-02	53	0	0.0184314301050701	0.893486093146887
43	BMI	Pseudopedobacter	OW	-1.49E-01	5.73E-02	53	0	0.0128268607389542	0.893486093146887
44	WG	Bombiscardovia	NWG	-1.15E-01	4.53E-02	53	0	0.0150814424974397	0.893486093146887
45	Feeding	Thorsellia	NeBF	-9.80E-02	3.97E-02	53	0	0.0180523486286637	0.893486093146887
46	Delivery	Thiomicrospira	VD	-1.13E-01	4.46E-02	53	0	0.0152634061293259	0.893486093146887
47	BMI	Armatimonadetes_gp5	OW	9.06E-02	3.65E-02	53	0	0.0175377631489678	0.893486093146887
48	Firstborn	Kluyvera	nFB	-4.29E-01	1.77E-01	53	0	0.019757058915694	0.893809345345997
49	WG	Desulfurobacterium	NWG	1.08E-01	4.44E-02	53	0	0.0193624511762227	0.893809345345997
50	Firstborn	Oleispira	nFB	-7.75E-02	3.18E-02	53	0	0.0195712222986514	0.893809345345997
51	Delivery	Rhodococcus	VD	-1.46E-01	6.04E-02	53	0	0.0204580601760815	0.907375139574437
52	WG	Lachnospiracea_incertae_sedis	NWG	5.91E-01	2.47E-01	53	0	0.0215655779389535	0.91724131137355
53	Feeding	Pseudoflavonifractor	NeBF	2.64E-01	1.12E-01	53	0	0.0231135078462831	0.91724131137355
54	Feeding	Hespellia	NeBF	2.27E-01	9.56E-02	53	0	0.0226623315690454	0.91724131137355
55	Weaning	Nocardia	≤4	-1.37E-01	5.70E-02	53	0	0.0213092674094489	0.91724131137355
56	Delivery	Actinomadura	VD	-2.19E-01	9.27E-02	53	0	0.0230724224340716	0.91724131137355
57	Weaning	Desemzia	≤4	1.39E-01	5.88E-02	53	0	0.0227145483985033	0.91724131137355
58	Delivery	Streptomyces	VD	-2.38E-01	1.01E-01	53	0	0.0240515924088654	0.922113593709381
59	Delivery	Rhodoluna	VD	-1.66E-01	7.05E-02	53	0	0.0240110183428654	0.922113593709381
60	Firstborn	Methylophaga	nFB	-9.07E-02	3.90E-02	53	0	0.0252664365934642	0.952544659573602
61	BMI	Sutterella	OW	6.61E-01	2.85E-01	53	0	0.0257588404618404	0.955188477453818
62	Weaning	Veillonella	≤4	-2.31E-01	2.67E-01	53	0	0.39124851674204	0.992735601617248
63	Feeding	Veillonella	NeBF	-1.26E-01	2.06E-01	53	0	0.542128038551157	0.992735601617248
64	Delivery	Bacteroides	VD	7.70E-01	5.08E-01	53	0	0.13713472187971	0.992735601617248
65	Feeding	Bacteroides	NeBF	2.47E-01	3.52E-01	53	0	0.487266526796827	0.992735601617248
66	WG	Bacteroides	NWG	-2.97E-01	3.31E-01	53	0	0.374732274050096	0.992735601617248
67	Delivery	Bifidobacterium	VD	-3.44E-01	2.33E-01	53	0	0.147784573770357	0.992735601617248
68	Weaning	Bifidobacterium	≤4	-1.90E-01	2.09E-01	53	0	0.370551518915085	0.992735601617248
69	Feeding	Bifidobacterium	NeBF	-1.82E-01	1.61E-01	53	0	0.266048845609375	0.992735601617248
70	BMI	Bifidobacterium	OW	1.55E-01	1.82E-01	53	0	0.399389547116053	0.992735601617248
71	BMI	Escherichia.Shigella	OW	-4.81E-01	2.75E-01	53	0	0.0882693634499352	0.992735601617248
72	WG	Escherichia.Shigella	NWG	2.05E-01	2.29E-01	53	0	0.375096952936591	0.992735601617248
73	Delivery	Streptococcus	VD	-2.88E-01	2.87E-01	53	0	0.321315590773428	0.992735601617248
74	Firstborn	Streptococcus	nFB	-2.70E-01	1.92E-01	53	0	0.166472153548675	0.992735601617248
75	Feeding	Streptococcus	NeBF	-3.52E-01	1.99E-01	53	0	0.0851911966869003	0.992735601617248
76	BMI	Streptococcus	OW	-2.26E-01	2.25E-01	53	0	0.321734572923937	0.992735601617248
77	WG	Streptococcus	NWG	3.28E-01	1.87E-01	53	0	0.0872172667228679	0.992735601617248
78	Firstborn	Klebsiella	nFB	-1.95E-01	3.15E-01	53	0	0.538047215396152	0.992735601617248
79	Weaning	Klebsiella	≤4	-3.38E-01	4.24E-01	53	0	0.429956455893101	0.992735601617248
80	BMI	Klebsiella	OW	4.50E-01	3.70E-01	53	0	0.230667326404888	0.992735601617248
81	WG	Klebsiella	NWG	-3.04E-01	3.07E-01	53	0	0.328189349682426	0.992735601617248
82	Delivery	Lachnospiracea_incertae_sedis	VD	4.60E-01	3.79E-01	53	0	0.232305491813719	0.992735601617248
83	Weaning	Lachnospiracea_incertae_sedis	≤4	5.61E-01	3.41E-01	53	0	0.107913325220002	0.992735601617248
84	BMI	Lachnospiracea_incertae_sedis	OW	2.82E-01	2.97E-01	53	0	0.34809590932303	0.992735601617248
85	Firstborn	Lactobacillus	nFB	1.73E-01	2.84E-01	53	0	0.54452224735011	0.992735601617248
86	Weaning	Lactobacillus	≤4	3.27E-01	3.82E-01	53	0	0.397757338586956	0.992735601617248
87	Feeding	Lactobacillus	NeBF	2.35E-01	2.95E-01	53	0	0.430834690365189	0.992735601617248
88	Delivery	Collinsella	VD	5.70E-01	4.94E-01	53	0	0.255369693985292	0.992735601617248
89	Feeding	Collinsella	NeBF	2.88E-01	3.42E-01	53	0	0.405535858842672	0.992735601617248
90	Delivery	Blautia	VD	7.01E-01	4.51E-01	53	0	0.128542652296826	0.992735601617248
91	Firstborn	Blautia	nFB	-4.15E-01	3.01E-01	53	0	0.175926888260658	0.992735601617248
92	Weaning	Blautia	≤4	5.69E-01	4.06E-01	53	0	0.168895313999969	0.992735601617248
93	Feeding	Blautia	NeBF	3.30E-01	3.13E-01	53	0	0.298143018067368	0.992735601617248
94	BMI	Blautia	OW	3.96E-01	3.54E-01	53	0	0.270200365456552	0.992735601617248
95	WG	Blautia	NWG	3.53E-01	2.94E-01	53	0	0.237456833082896	0.992735601617248
96	Weaning	Clostridium_sensu_stricto	≤4	-2.25E-01	2.15E-01	53	0	0.301111526883462	0.992735601617248
97	BMI	Clostridium_sensu_stricto	OW	-1.63E-01	1.88E-01	53	0	0.391010992591765	0.992735601617248
98	WG	Clostridium_sensu_stricto	NWG	3.35E-01	1.56E-01	53	0	0.0377458172453651	0.992735601617248
99	Delivery	Sutterella	VD	5.49E-01	3.64E-01	53	0	0.139490726882881	0.992735601617248
100	Firstborn	Sutterella	nFB	3.86E-01	2.43E-01	53	0	0.119347504523441	0.992735601617248
101	Weaning	Sutterella	≤4	-2.54E-01	3.27E-01	53	0	0.44133763908182	0.992735601617248
102	Feeding	Sutterella	NeBF	1.62E-01	2.52E-01	53	0	0.52556618199557	0.992735601617248
103	Delivery	Parabacteroides	VD	7.10E-01	4.86E-01	53	0	0.151433516404999	0.992735601617248
104	Firstborn	Parabacteroides	nFB	-2.73E-01	3.24E-01	53	0	0.404321639407273	0.992735601617248
105	Weaning	Parabacteroides	≤4	-4.82E-01	4.37E-01	53	0	0.276520139051456	0.992735601617248
106	Feeding	Parabacteroides	NeBF	2.77E-01	3.37E-01	53	0	0.414772104539115	0.992735601617248
107	BMI	Parabacteroides	OW	2.35E-01	3.81E-01	53	0	0.540784812067005	0.992735601617248
108	WG	Parabacteroides	NWG	-6.21E-01	3.16E-01	53	0	0.0566969574090242	0.992735601617248
109	Delivery	Clostridium_XVIII	VD	-3.18E-01	4.48E-01	53	0	0.482119782797085	0.992735601617248
110	Firstborn	Clostridium_XVIII	nFB	3.66E-01	2.99E-01	53	0	0.228820530522606	0.992735601617248
111	Weaning	Clostridium_XVIII	≤4	3.35E-01	4.03E-01	53	0	0.41078906642873	0.992735601617248
112	Firstborn	Flavonifractor	nFB	-2.57E-01	2.97E-01	53	0	0.392265207116434	0.992735601617248
113	Weaning	Flavonifractor	≤4	-5.79E-01	4.01E-01	53	0	0.156900810470594	0.992735601617248
114	Delivery	Alistipes	VD	1.94E-01	3.07E-01	53	0	0.530567557401439	0.992735601617248
115	Firstborn	Alistipes	nFB	1.49E-01	2.05E-01	53	0	0.471774336317086	0.992735601617248
116	WG	Alistipes	NWG	-3.23E-01	2.00E-01	53	0	0.114172952364413	0.992735601617248
117	Delivery	Erysipelotrichaceae_incertae_sedis	VD	-3.10E-01	4.44E-01	53	0	0.489451430796496	0.992735601617248
118	BMI	Erysipelotrichaceae_incertae_sedis	OW	-3.11E-01	3.48E-01	53	0	0.376802698127642	0.992735601617248
119	WG	Erysipelotrichaceae_incertae_sedis	NWG	2.77E-01	2.90E-01	53	0	0.344329809223865	0.992735601617248
120	Delivery	Enterococcus	VD	-6.61E-01	3.38E-01	53	0	0.0573391428307757	0.992735601617248
121	Firstborn	Enterococcus	nFB	-1.60E-01	2.25E-01	53	0	0.480472700138153	0.992735601617248
122	Weaning	Enterococcus	≤4	2.35E-01	3.04E-01	53	0	0.44456941174043	0.992735601617248
123	BMI	Enterococcus	OW	2.48E-01	2.65E-01	53	0	0.353883734209522	0.992735601617248
124	Delivery	Megasphaera	VD	2.30E-01	3.65E-01	53	0	0.532519652259134	0.992735601617248
125	Firstborn	Megasphaera	nFB	2.68E-01	2.44E-01	53	0	0.278262108951252	0.992735601617248
126	Weaning	Megasphaera	≤4	2.40E-01	3.28E-01	53	0	0.469973063017009	0.992735601617248
127	BMI	Megasphaera	OW	2.39E-01	2.86E-01	53	0	0.409445678231183	0.992735601617248
128	Delivery	Haemophilus	VD	6.87E-01	4.14E-01	53	0	0.104849546055497	0.992735601617248
129	Firstborn	Haemophilus	nFB	-2.25E-01	2.76E-01	53	0	0.419809954841688	0.992735601617248
130	WG	Haemophilus	NWG	2.42E-01	2.70E-01	53	0	0.373891710697003	0.992735601617248
131	BMI	Clostridium_XlVa	OW	2.46E-01	2.69E-01	53	0	0.365014278589169	0.992735601617248
132	WG	Clostridium_XlVa	NWG	1.93E-01	2.23E-01	53	0	0.393069571822133	0.992735601617248
133	Delivery	Citrobacter	VD	-3.96E-01	2.89E-01	53	0	0.177946348798977	0.992735601617248
134	Firstborn	Citrobacter	nFB	-1.72E-01	1.93E-01	53	0	0.376395379070255	0.992735601617248
135	Feeding	Citrobacter	NeBF	1.28E-01	2.00E-01	53	0	0.527468779347999	0.992735601617248
136	BMI	Citrobacter	OW	-1.54E-01	2.27E-01	53	0	0.501394981215222	0.992735601617248
137	WG	Citrobacter	NWG	-1.15E-01	1.88E-01	53	0	0.544602769076401	0.992735601617248
138	Delivery	Hungatella	VD	-3.04E-01	3.33E-01	53	0	0.365775197266901	0.992735601617248
139	Firstborn	Hungatella	nFB	4.62E-01	2.22E-01	53	0	0.0440358626671501	0.992735601617248
140	Weaning	Hungatella	≤4	2.82E-01	2.99E-01	53	0	0.351548142649464	0.992735601617248
141	Feeding	Hungatella	NeBF	-2.07E-01	2.31E-01	53	0	0.374434980246448	0.992735601617248
142	BMI	Hungatella	OW	-2.88E-01	2.61E-01	53	0	0.275333591742263	0.992735601617248
143	WG	Hungatella	NWG	-2.00E-01	2.17E-01	53	0	0.36152993153486	0.992735601617248
144	Weaning	Fusicatenibacter	≤4	2.04E-01	3.10E-01	53	0	0.515531502197683	0.992735601617248
145	Feeding	Fusicatenibacter	NeBF	3.26E-01	2.39E-01	53	0	0.181221166648933	0.992735601617248
146	WG	Fusicatenibacter	NWG	3.45E-01	2.25E-01	53	0	0.133347269908014	0.992735601617248
147	Delivery	Enterobacter	VD	2.45E-01	3.64E-01	53	0	0.504221359507648	0.992735601617248
148	Firstborn	Enterobacter	nFB	4.23E-01	2.43E-01	53	0	0.0893468963307349	0.992735601617248
149	Feeding	Enterobacter	NeBF	3.76E-01	2.52E-01	53	0	0.143795195939658	0.992735601617248
150	Firstborn	Pediococcus	nFB	1.75E-01	1.78E-01	53	0	0.333464767460928	0.992735601617248
151	Weaning	Pediococcus	≤4	2.15E-01	2.40E-01	53	0	0.375467256651004	0.992735601617248
152	Firstborn	Acidaminococcus	nFB	2.20E-01	1.88E-01	53	0	0.248173093884226	0.992735601617248
153	Feeding	Acidaminococcus	NeBF	2.00E-01	1.95E-01	53	0	0.31192133262165	0.992735601617248
154	Delivery	Parasutterella	VD	1.76E-01	2.20E-01	53	0	0.428147875912121	0.992735601617248
155	Firstborn	Parasutterella	nFB	-1.39E-01	1.47E-01	53	0	0.348946204592808	0.992735601617248
156	WG	Parasutterella	NWG	1.43E-01	1.44E-01	53	0	0.324401713671501	0.992735601617248
157	Delivery	Megamonas	VD	-7.66E-02	6.25E-02	53	0	0.227333921454746	0.992735601617248
158	BMI	Megamonas	OW	4.13E-02	4.90E-02	53	0	0.404718435579954	0.992735601617248
159	Firstborn	Mitsuokella	nFB	1.05E-01	9.92E-02	53	0	0.296931026283469	0.992735601617248
160	Feeding	Mitsuokella	NeBF	2.04E-01	1.03E-01	53	0	0.0554718700431008	0.992735601617248
161	BMI	Mitsuokella	OW	-7.40E-02	1.17E-01	53	0	0.529318631939824	0.992735601617248
162	Feeding	Kluyvera	NeBF	1.61E-01	1.84E-01	53	0	0.387475759955615	0.992735601617248
163	BMI	Kluyvera	OW	1.76E-01	2.08E-01	53	0	0.401184752029779	0.992735601617248
164	WG	Kluyvera	NWG	-2.63E-01	1.73E-01	53	0	0.134960338130935	0.992735601617248
165	Delivery	Clostridium_XI	VD	-3.32E-01	3.31E-01	53	0	0.321080899185684	0.992735601617248
166	Weaning	Clostridium_XI	≤4	-2.64E-01	2.97E-01	53	0	0.379711617398755	0.992735601617248
167	Feeding	Clostridium_XI	NeBF	1.96E-01	2.29E-01	53	0	0.397092275883307	0.992735601617248
168	BMI	Clostridium_XI	OW	4.36E-01	2.59E-01	53	0	0.100265238336408	0.992735601617248
169	WG	Clostridium_XI	NWG	-4.35E-01	2.15E-01	53	0	0.0504895867792833	0.992735601617248
170	Delivery	Roseburia	VD	1.87E-01	2.66E-01	53	0	0.486247168851048	0.992735601617248
171	Firstborn	Roseburia	nFB	-1.22E-01	1.78E-01	53	0	0.497552657609734	0.992735601617248
172	Weaning	Roseburia	≤4	1.51E-01	2.39E-01	53	0	0.531883864934829	0.992735601617248
173	BMI	Roseburia	OW	3.59E-01	2.09E-01	53	0	0.0936421941529718	0.992735601617248
174	WG	Roseburia	NWG	1.11E-01	1.73E-01	53	0	0.526180470897502	0.992735601617248
175	Weaning	Faecalibacterium	≤4	-3.56E-01	2.76E-01	53	0	0.205575553798669	0.992735601617248
176	Feeding	Faecalibacterium	NeBF	2.70E-01	2.13E-01	53	0	0.2120881473285	0.992735601617248
177	WG	Faecalibacterium	NWG	-3.19E-01	2.00E-01	53	0	0.118834256354122	0.992735601617248
178	Feeding	Anaerostipes	NeBF	4.02E-01	2.71E-01	53	0	0.146190983883428	0.992735601617248
179	BMI	Anaerostipes	OW	-2.05E-01	3.07E-01	53	0	0.50819940854493	0.992735601617248
180	BMI	Clostridium_IV	OW	1.77E-01	2.10E-01	53	0	0.405289055192496	0.992735601617248
181	WG	Clostridium_IV	NWG	1.15E-01	1.75E-01	53	0	0.512607319117036	0.992735601617248
182	Delivery	Ruminococcus2	VD	-4.31E-01	3.43E-01	53	0	0.217085505449584	0.992735601617248
183	Firstborn	Ruminococcus2	nFB	2.56E-01	2.29E-01	53	0	0.271109928048217	0.992735601617248
184	Feeding	Ruminococcus2	NeBF	4.23E-01	2.38E-01	53	0	0.0832494043348372	0.992735601617248
185	Firstborn	Intestinimonas	nFB	-2.02E-01	1.34E-01	53	0	0.139110531460847	0.992735601617248
186	Weaning	Intestinimonas	≤4	1.72E-01	1.81E-01	53	0	0.346066462550281	0.992735601617248
187	Delivery	Intestinibacter	VD	2.36E-01	3.52E-01	53	0	0.506244553483569	0.992735601617248
188	Firstborn	Intestinibacter	nFB	-4.34E-01	2.35E-01	53	0	0.0720025055655954	0.992735601617248
189	Weaning	Intestinibacter	≤4	2.15E-01	3.16E-01	53	0	0.499816498490723	0.992735601617248
190	Feeding	Intestinibacter	NeBF	2.51E-01	2.44E-01	53	0	0.310116616163403	0.992735601617248
191	Delivery	Campylobacter	VD	1.49E-01	1.82E-01	53	0	0.417098570962114	0.992735601617248
192	Feeding	Campylobacter	NeBF	-1.17E-01	1.26E-01	53	0	0.360226445452138	0.992735601617248
193	Delivery	Dialister	VD	2.15E-01	1.96E-01	53	0	0.27913587078848	0.992735601617248
194	Firstborn	Dialister	nFB	2.31E-01	1.30E-01	53	0	0.0841449923151619	0.992735601617248
195	Weaning	Dialister	≤4	-2.46E-01	1.76E-01	53	0	0.169067984983765	0.992735601617248
196	Feeding	Dialister	NeBF	-1.70E-01	1.36E-01	53	0	0.216856835374939	0.992735601617248
197	Weaning	Eggerthella	≤4	3.62E-01	3.81E-01	53	0	0.347527825325262	0.992735601617248
198	BMI	Eggerthella	OW	3.04E-01	3.32E-01	53	0	0.366066921596207	0.992735601617248
199	Delivery	Dorea	VD	2.69E-01	3.19E-01	53	0	0.403697092060819	0.992735601617248
200	Weaning	Dorea	≤4	2.86E-01	2.87E-01	53	0	0.324326504324364	0.992735601617248
201	Feeding	Dorea	NeBF	1.71E-01	2.21E-01	53	0	0.443270830599495	0.992735601617248
202	BMI	Dorea	OW	1.85E-01	2.50E-01	53	0	0.462564434411272	0.992735601617248
203	WG	Dorea	NWG	1.54E-01	2.08E-01	53	0	0.461578341955794	0.992735601617248
204	Delivery	Senegalimassilia	VD	1.14E-01	1.10E-01	53	0	0.308842105660161	0.992735601617248
205	Firstborn	Senegalimassilia	nFB	8.45E-02	7.37E-02	53	0	0.258608945715145	0.992735601617248
206	BMI	Senegalimassilia	OW	1.96E-01	8.66E-02	53	0	0.0295616659095853	0.992735601617248
207	Delivery	Photorhabdus	VD	-2.12E-01	2.29E-01	53	0	0.358421680856251	0.992735601617248
208	Feeding	Photorhabdus	NeBF	-1.21E-01	1.58E-01	53	0	0.449995219669326	0.992735601617248
209	BMI	Photorhabdus	OW	-3.01E-01	1.79E-01	53	0	0.100422770474824	0.992735601617248
210	Delivery	Romboutsia	VD	2.39E-01	2.95E-01	53	0	0.421414947370316	0.992735601617248
211	Firstborn	Romboutsia	nFB	-4.06E-01	1.97E-01	53	0	0.0456133964327595	0.992735601617248
212	Feeding	Romboutsia	NeBF	3.65E-01	2.04E-01	53	0	0.0818828803686203	0.992735601617248
213	WG	Romboutsia	NWG	2.17E-01	1.92E-01	53	0	0.266272038234582	0.992735601617248
214	Weaning	Actinomyces	≤4	-1.73E-01	1.51E-01	53	0	0.26033274995766	0.992735601617248
215	Feeding	Actinomyces	NeBF	-1.01E-01	1.17E-01	53	0	0.392490514605868	0.992735601617248
216	BMI	Actinomyces	OW	9.62E-02	1.32E-01	53	0	0.470222957714676	0.992735601617248
217	Delivery	Dysgonomonas	VD	-1.95E-01	2.27E-01	53	0	0.395409570835274	0.992735601617248
218	Firstborn	Dysgonomonas	nFB	9.46E-02	1.52E-01	53	0	0.536379409541306	0.992735601617248
219	Weaning	Dysgonomonas	≤4	-1.99E-01	2.04E-01	53	0	0.335928984256629	0.992735601617248
220	Feeding	Dysgonomonas	NeBF	3.31E-01	1.58E-01	53	0	0.0422929408030925	0.992735601617248
221	WG	Dysgonomonas	NWG	-1.86E-01	1.48E-01	53	0	0.215961870488739	0.992735601617248
222	Delivery	Eubacterium	VD	9.99E-02	1.51E-01	53	0	0.512021892968036	0.992735601617248
223	Firstborn	Eubacterium	nFB	-1.64E-01	1.01E-01	53	0	0.110700617098503	0.992735601617248
224	Weaning	Eubacterium	≤4	1.89E-01	1.36E-01	53	0	0.171859244896108	0.992735601617248
225	Feeding	Eubacterium	NeBF	-1.63E-01	1.05E-01	53	0	0.128472619145951	0.992735601617248
226	Delivery	Cronobacter	VD	-2.43E-01	3.00E-01	53	0	0.423770880359461	0.992735601617248
227	BMI	Cronobacter	OW	-3.29E-01	2.35E-01	53	0	0.169821641258874	0.992735601617248
228	Delivery	Anaeroglobus	VD	1.33E-01	1.03E-01	53	0	0.20513233539022	0.992735601617248
229	Firstborn	Anaeroglobus	nFB	1.11E-01	6.88E-02	53	0	0.116024261613785	0.992735601617248
230	Weaning	Anaeroglobus	≤4	1.43E-01	9.28E-02	53	0	0.131614124271214	0.992735601617248
231	Feeding	Anaeroglobus	NeBF	-6.03E-02	7.15E-02	53	0	0.404028934346004	0.992735601617248
232	BMI	Anaeroglobus	OW	1.17E-01	8.09E-02	53	0	0.156274372992587	0.992735601617248
233	WG	Anaeroglobus	NWG	-7.75E-02	6.72E-02	53	0	0.256263037216911	0.992735601617248
234	Delivery	Staphylococcus	VD	-3.00E-01	2.38E-01	53	0	0.216001574592808	0.992735601617248
235	BMI	Staphylococcus	OW	-1.80E-01	1.87E-01	53	0	0.340551914604342	0.992735601617248
236	WG	Staphylococcus	NWG	-1.57E-01	1.55E-01	53	0	0.317280045960919	0.992735601617248
237	Delivery	Bilophila	VD	9.91E-02	1.52E-01	53	0	0.518215530340795	0.992735601617248
238	Weaning	Bilophila	≤4	-8.75E-02	1.37E-01	53	0	0.525444075100265	0.992735601617248
239	WG	Bilophila	NWG	-9.32E-02	9.90E-02	53	0	0.352447662622725	0.992735601617248
240	Delivery	Oscillibacter	VD	1.16E-01	1.46E-01	53	0	0.429888136529872	0.992735601617248
241	Firstborn	Oscillibacter	nFB	-1.00E-01	9.73E-02	53	0	0.308755827852902	0.992735601617248
242	BMI	Oscillibacter	OW	-1.29E-01	1.14E-01	53	0	0.266971006662306	0.992735601617248
243	Delivery	Siccibacter	VD	-1.71E-01	1.72E-01	53	0	0.32514992032769	0.992735601617248
244	Feeding	Siccibacter	NeBF	-1.20E-01	1.19E-01	53	0	0.320471734041071	0.992735601617248
245	BMI	Siccibacter	OW	-1.27E-01	1.35E-01	53	0	0.350753898819854	0.992735601617248
246	Delivery	Gemella	VD	-3.85E-01	2.29E-01	53	0	0.100807218596683	0.992735601617248
247	Firstborn	Gemella	nFB	-1.43E-01	1.53E-01	53	0	0.354230900872945	0.992735601617248
248	Weaning	Gemella	≤4	2.01E-01	2.06E-01	53	0	0.334694731189229	0.992735601617248
249	Feeding	Gemella	NeBF	-3.54E-01	1.59E-01	53	0	0.0319484625689934	0.992735601617248
250	BMI	Gemella	OW	-1.70E-01	1.80E-01	53	0	0.349662343174039	0.992735601617248
251	WG	Gemella	NWG	2.65E-01	1.49E-01	53	0	0.0841094476445855	0.992735601617248
252	Firstborn	Atopobium	nFB	-2.22E-01	1.11E-01	53	0	0.0533555610753991	0.992735601617248
253	Weaning	Atopobium	≤4	-2.15E-01	1.50E-01	53	0	0.160585239097187	0.992735601617248
254	Feeding	Atopobium	NeBF	-1.76E-01	1.16E-01	53	0	0.135946975220243	0.992735601617248
255	WG	Atopobium	NWG	-2.21E-01	1.09E-01	53	0	0.0486022833009095	0.992735601617248
256	Delivery	Prevotella	VD	1.87E-01	2.65E-01	53	0	0.484714894839406	0.992735601617248
257	Weaning	Prevotella	≤4	1.45E-01	2.38E-01	53	0	0.546735807699944	0.992735601617248
258	WG	Prevotella	NWG	-1.89E-01	1.72E-01	53	0	0.279101184860643	0.992735601617248
259	Delivery	Serratia	VD	-2.15E-01	2.15E-01	53	0	0.323021651863247	0.992735601617248
260	Feeding	Serratia	NeBF	-1.92E-01	1.49E-01	53	0	0.205258179698238	0.992735601617248
261	BMI	Serratia	OW	-1.68E-01	1.69E-01	53	0	0.3261000854063	0.992735601617248
262	Firstborn	Coprobacillus	nFB	1.53E-01	1.42E-01	53	0	0.286310408761599	0.992735601617248
263	Delivery	Kosakonia	VD	-1.76E-01	2.13E-01	53	0	0.415112906040659	0.992735601617248
264	Feeding	Kosakonia	NeBF	-1.76E-01	1.48E-01	53	0	0.240497471788027	0.992735601617248
265	BMI	Kosakonia	OW	-1.90E-01	1.67E-01	53	0	0.263347672340096	0.992735601617248
266	BMI	Sphingomonas	OW	-1.58E-01	1.24E-01	53	0	0.208442299353696	0.992735601617248
267	WG	Sphingomonas	NWG	-9.14E-02	1.03E-01	53	0	0.378626927011383	0.992735601617248
268	Delivery	Proteus	VD	-2.99E-01	2.07E-01	53	0	0.155706218781159	0.992735601617248
269	BMI	Proteus	OW	-2.33E-01	1.62E-01	53	0	0.158189370942244	0.992735601617248
270	WG	Proteus	NWG	-1.32E-01	1.35E-01	53	0	0.334813110764567	0.992735601617248
271	Delivery	Odoribacter	VD	1.71E-01	1.89E-01	53	0	0.372679609118774	0.992735601617248
272	Firstborn	Odoribacter	nFB	2.54E-01	1.26E-01	53	0	0.0513145999753499	0.992735601617248
273	BMI	Odoribacter	OW	-1.13E-01	1.48E-01	53	0	0.450064409099818	0.992735601617248
274	Firstborn	Coprococcus	nFB	-9.47E-02	6.95E-02	53	0	0.180752510005488	0.992735601617248
275	Weaning	Coprococcus	≤4	-7.21E-02	9.37E-02	53	0	0.446307610394762	0.992735601617248
276	BMI	Coprococcus	OW	6.56E-02	8.17E-02	53	0	0.426971169926497	0.992735601617248
277	WG	Coprococcus	NWG	4.50E-02	6.79E-02	53	0	0.511268499996034	0.992735601617248
278	Delivery	Butyricimonas	VD	1.15E-01	1.43E-01	53	0	0.424800732030346	0.992735601617248
279	Weaning	Butyricimonas	≤4	-1.79E-01	1.29E-01	53	0	0.172229697190273	0.992735601617248
280	BMI	Butyricimonas	OW	1.75E-01	1.12E-01	53	0	0.126167313095814	0.992735601617248
281	Delivery	Vibrio	VD	-1.68E-01	1.34E-01	53	0	0.217369270275225	0.992735601617248
282	Weaning	Vibrio	≤4	-7.55E-02	1.20E-01	53	0	0.533643090848916	0.992735601617248
283	Feeding	Vibrio	NeBF	-8.57E-02	9.27E-02	53	0	0.360545406985598	0.992735601617248
284	BMI	Vibrio	OW	-1.38E-01	1.05E-01	53	0	0.195510735201469	0.992735601617248
285	Delivery	Pseudomonas	VD	-3.92E-01	1.85E-01	53	0	0.0411003532177537	0.992735601617248
286	BMI	Pseudomonas	OW	-1.92E-01	1.45E-01	53	0	0.194319688936058	0.992735601617248
287	Delivery	Rothia	VD	-4.70E-01	2.21E-01	53	0	0.0403463442179615	0.992735601617248
288	Firstborn	Rothia	nFB	-2.49E-01	1.48E-01	53	0	0.0995196199227844	0.992735601617248
289	Weaning	Rothia	≤4	-1.74E-01	1.99E-01	53	0	0.387409253319674	0.992735601617248
290	Feeding	Rothia	NeBF	-1.96E-01	1.54E-01	53	0	0.209185771223699	0.992735601617248
291	Weaning	Granulicatella	≤4	2.52E-01	2.40E-01	53	0	0.299693585763966	0.992735601617248
292	BMI	Granulicatella	OW	-3.17E-01	2.09E-01	53	0	0.136995176460594	0.992735601617248
293	Weaning	Subdoligranulum	≤4	-3.26E-01	1.98E-01	53	0	0.108098994550176	0.992735601617248
294	Feeding	Subdoligranulum	NeBF	2.44E-01	1.53E-01	53	0	0.11821077376644	0.992735601617248
295	BMI	Subdoligranulum	OW	1.19E-01	1.73E-01	53	0	0.495808301704028	0.992735601617248
296	Delivery	Barnesiella	VD	1.39E-01	1.27E-01	53	0	0.281671843347425	0.992735601617248
297	Weaning	Barnesiella	≤4	-1.74E-01	1.15E-01	53	0	0.138009149229364	0.992735601617248
298	BMI	Barnesiella	OW	1.73E-01	9.99E-02	53	0	0.0920684975548374	0.992735601617248
299	Delivery	Xenorhabdus	VD	-1.49E-01	1.75E-01	53	0	0.39871199935015	0.992735601617248
300	Feeding	Xenorhabdus	NeBF	-1.43E-01	1.21E-01	53	0	0.244862454231918	0.992735601617248
301	BMI	Xenorhabdus	OW	-2.05E-01	1.37E-01	53	0	0.142695534051671	0.992735601617248
302	Delivery	Clostridium_XlVb	VD	8.97E-02	1.34E-01	53	0	0.50799864829347	0.992735601617248
303	BMI	Clostridium_XlVb	OW	-1.06E-01	1.05E-01	53	0	0.318137203027815	0.992735601617248
304	WG	Clostridium_XlVb	NWG	1.03E-01	8.75E-02	53	0	0.245653588209483	0.992735601617248
305	Feeding	Aeromonas	NeBF	-1.22E-01	1.49E-01	53	0	0.419205827717176	0.992735601617248
306	Delivery	Bacillus	VD	-1.96E-01	1.08E-01	53	0	0.0770977768570439	0.992735601617248
307	BMI	Bacillus	OW	-1.42E-01	8.47E-02	53	0	0.102430502435038	0.992735601617248
308	Delivery	Pasteurella	VD	2.26E-01	1.68E-01	53	0	0.186383864627346	0.992735601617248
309	Firstborn	Pasteurella	nFB	-1.73E-01	1.12E-01	53	0	0.131345385632815	0.992735601617248
310	Feeding	Pasteurella	NeBF	-8.29E-02	1.16E-01	53	0	0.480184335100425	0.992735601617248
311	WG	Pasteurella	NWG	1.72E-01	1.09E-01	53	0	0.124839358058599	0.992735601617248
312	Feeding	Eisenbergiella	NeBF	2.24E-01	1.46E-01	53	0	0.133303534141997	0.992735601617248
313	Firstborn	Pseudoflavonifractor	nFB	-1.33E-01	1.07E-01	53	0	0.222248374325891	0.992735601617248
314	WG	Pseudoflavonifractor	NWG	6.40E-02	1.05E-01	53	0	0.545847364569139	0.992735601617248
315	Delivery	Mycobacterium	VD	-2.58E-01	1.17E-01	53	0	0.0339790338161755	0.992735601617248
316	Firstborn	Mycobacterium	nFB	-6.86E-02	7.84E-02	53	0	0.386340708372275	0.992735601617248
317	Weaning	Mycobacterium	≤4	-1.40E-01	1.06E-01	53	0	0.191790946184606	0.992735601617248
318	Feeding	Mycobacterium	NeBF	-7.70E-02	8.15E-02	53	0	0.350195867072011	0.992735601617248
319	WG	Mycobacterium	NWG	-6.23E-02	7.66E-02	53	0	0.420778705670227	0.992735601617248
320	Delivery	Varibaculum	VD	-2.68E-01	1.45E-01	53	0	0.0718127353107857	0.992735601617248
321	Weaning	Varibaculum	≤4	-1.05E-01	1.30E-01	53	0	0.424639438411402	0.992735601617248
322	Feeding	Varibaculum	NeBF	8.81E-02	1.01E-01	53	0	0.386336524790194	0.992735601617248
323	BMI	Varibaculum	OW	1.34E-01	1.14E-01	53	0	0.244818746224352	0.992735601617248
324	WG	Varibaculum	NWG	-2.08E-01	9.45E-02	53	0	0.0333816370537649	0.992735601617248
325	Delivery	Lactococcus	VD	-1.60E-01	1.65E-01	53	0	0.33631620884517	0.992735601617248
326	Weaning	Lactococcus	≤4	1.20E-01	1.48E-01	53	0	0.423913622819937	0.992735601617248
327	BMI	Lactococcus	OW	-1.31E-01	1.29E-01	53	0	0.315433057348877	0.992735601617248
328	WG	Lactococcus	NWG	6.63E-02	1.07E-01	53	0	0.540037353186053	0.992735601617248
329	Feeding	Clostridium_III	NeBF	1.40E-01	1.15E-01	53	0	0.230066915913958	0.992735601617248
330	WG	Clostridium_III	NWG	9.34E-02	1.08E-01	53	0	0.390832544758784	0.992735601617248
331	Feeding	Erwinia	NeBF	-9.11E-02	1.27E-01	53	0	0.477217250358211	0.992735601617248
332	BMI	Erwinia	OW	-1.68E-01	1.44E-01	53	0	0.248217195463041	0.992735601617248
333	Delivery	Salmonella	VD	1.54E-01	2.11E-01	53	0	0.470969769148411	0.992735601617248
334	Firstborn	Salmonella	nFB	9.95E-02	1.41E-01	53	0	0.483722840925445	0.992735601617248
335	Weaning	Salmonella	≤4	1.95E-01	1.90E-01	53	0	0.310713387015958	0.992735601617248
336	Feeding	Salmonella	NeBF	1.10E-01	1.46E-01	53	0	0.457993773770553	0.992735601617248
337	Weaning	GpI	≤4	-8.75E-02	1.12E-01	53	0	0.438481804612439	0.992735601617248
338	BMI	GpI	OW	-6.92E-02	9.75E-02	53	0	0.481750694497377	0.992735601617248
339	Delivery	Shewanella	VD	-1.21E-01	1.79E-01	53	0	0.501704053991585	0.992735601617248
340	Feeding	Shewanella	NeBF	-2.01E-01	1.24E-01	53	0	0.112112352738935	0.992735601617248
341	Firstborn	Orenia	nFB	1.16E-01	1.38E-01	53	0	0.40569798017488	0.992735601617248
342	Weaning	Orenia	≤4	-2.19E-01	1.86E-01	53	0	0.245295805220258	0.992735601617248
343	BMI	Orenia	OW	-1.01E-01	1.62E-01	53	0	0.5380695702357	0.992735601617248
344	Weaning	Actinoplanes	≤4	-1.77E-01	1.53E-01	53	0	0.256740983362272	0.992735601617248
345	Feeding	Actinoplanes	NeBF	-1.15E-01	1.18E-01	53	0	0.336068185791635	0.992735601617248
346	BMI	Actinoplanes	OW	9.13E-02	1.34E-01	53	0	0.498896259400694	0.992735601617248
347	Delivery	Actinobacillus	VD	-1.57E-01	1.76E-01	53	0	0.377649731810542	0.992735601617248
348	BMI	Actinobacillus	OW	-1.90E-01	1.38E-01	53	0	0.176211778048677	0.992735601617248
349	Firstborn	Natranaerovirga	nFB	-6.58E-02	8.54E-02	53	0	0.445759557089968	0.992735601617248
350	Weaning	Natranaerovirga	≤4	8.97E-02	1.15E-01	53	0	0.440563663870603	0.992735601617248
351	BMI	Natranaerovirga	OW	-7.54E-02	1.00E-01	53	0	0.45724611909169	0.992735601617248
352	WG	Natranaerovirga	NWG	6.54E-02	8.34E-02	53	0	0.437804793026094	0.992735601617248
353	Delivery	Pantoea	VD	-1.51E-01	1.92E-01	53	0	0.437316536582672	0.992735601617248
354	Feeding	Pantoea	NeBF	-1.20E-01	1.33E-01	53	0	0.372396563498728	0.992735601617248
355	BMI	Pantoea	OW	-2.08E-01	1.50E-01	53	0	0.174405394270795	0.992735601617248
356	Delivery	Tetragenococcus	VD	-1.78E-01	1.80E-01	53	0	0.32899536590859	0.992735601617248
357	Firstborn	Tetragenococcus	nFB	-1.11E-01	1.20E-01	53	0	0.362416016583285	0.992735601617248
358	Weaning	Tetragenococcus	≤4	1.33E-01	1.62E-01	53	0	0.417802403684303	0.992735601617248
359	Feeding	Tetragenococcus	NeBF	-8.82E-02	1.25E-01	53	0	0.484293469169344	0.992735601617248
360	WG	Tetragenococcus	NWG	9.68E-02	1.17E-01	53	0	0.414536124705643	0.992735601617248
361	Delivery	Paraprevotella	VD	1.24E-01	1.22E-01	53	0	0.314921548947987	0.992735601617248
362	Weaning	Paraprevotella	≤4	9.26E-02	1.10E-01	53	0	0.403655364205489	0.992735601617248
363	Delivery	Fusobacterium	VD	-1.59E-01	2.16E-01	53	0	0.467151348918762	0.992735601617248
364	Weaning	Fusobacterium	≤4	-1.55E-01	1.95E-01	53	0	0.429339312711213	0.992735601617248
365	WG	Fusobacterium	NWG	-3.05E-01	1.41E-01	53	0	0.0369876671806822	0.992735601617248
366	Firstborn	Pectobacterium	nFB	-1.20E-01	1.25E-01	53	0	0.341615585127304	0.992735601617248
367	Feeding	Pectobacterium	NeBF	-1.32E-01	1.30E-01	53	0	0.315352344255519	0.992735601617248
368	BMI	Pectobacterium	OW	1.83E-01	1.47E-01	53	0	0.220165666257317	0.992735601617248
369	WG	Pectobacterium	NWG	-7.93E-02	1.22E-01	53	0	0.520135504068793	0.992735601617248
370	Firstborn	Ruminococcus	nFB	-7.41E-02	9.37E-02	53	0	0.433780756028493	0.992735601617248
371	Feeding	Ruminococcus	NeBF	1.71E-01	9.74E-02	53	0	0.0865112160013177	0.992735601617248
372	BMI	Ruminococcus	OW	1.21E-01	1.10E-01	53	0	0.278459202159824	0.992735601617248
373	WG	Ruminococcus	NWG	1.38E-01	9.16E-02	53	0	0.13991168012787	0.992735601617248
374	Delivery	Ilumatobacter	VD	-1.94E-01	1.21E-01	53	0	0.115795157892267	0.992735601617248
375	Feeding	Ilumatobacter	NeBF	-5.56E-02	8.38E-02	53	0	0.510881250186899	0.992735601617248
376	Delivery	Pseudobutyrivibrio	VD	1.64E-01	1.24E-01	53	0	0.196000269875617	0.992735601617248
377	Weaning	Pseudobutyrivibrio	≤4	1.18E-01	1.12E-01	53	0	0.297014878230388	0.992735601617248
378	BMI	Pseudobutyrivibrio	OW	1.60E-01	9.75E-02	53	0	0.108442629008175	0.992735601617248
379	WG	Pseudobutyrivibrio	NWG	5.25E-02	8.10E-02	53	0	0.520485161430143	0.992735601617248
380	Delivery	Selenomonas	VD	1.07E-01	1.65E-01	53	0	0.521582962313612	0.992735601617248
381	Firstborn	Cellulosilyticum	nFB	-9.41E-02	8.70E-02	53	0	0.28612650710866	0.992735601617248
382	Feeding	Cellulosilyticum	NeBF	-6.57E-02	9.04E-02	53	0	0.472025208886697	0.992735601617248
383	Delivery	Agromyces	VD	-2.04E-01	1.33E-01	53	0	0.132560011480009	0.992735601617248
384	Firstborn	Agromyces	nFB	-1.14E-01	8.87E-02	53	0	0.207722752872454	0.992735601617248
385	Weaning	Agromyces	≤4	-2.41E-01	1.20E-01	53	0	0.0510079824877155	0.992735601617248
386	Feeding	Agromyces	NeBF	-9.88E-02	9.22E-02	53	0	0.290272969626071	0.992735601617248
387	BMI	Agromyces	OW	1.03E-01	1.04E-01	53	0	0.328510486684697	0.992735601617248
388	WG	Agromyces	NWG	-1.10E-01	8.66E-02	53	0	0.213571177803397	0.992735601617248
389	Delivery	Franconibacter	VD	-1.75E-01	2.08E-01	53	0	0.406192993893458	0.992735601617248
390	Feeding	Franconibacter	NeBF	-1.36E-01	1.44E-01	53	0	0.351054738243785	0.992735601617248
391	BMI	Franconibacter	OW	-2.28E-01	1.63E-01	53	0	0.169895502739565	0.992735601617248
392	Firstborn	Faecalicoccus	nFB	5.38E-02	7.70E-02	53	0	0.489138688866688	0.992735601617248
393	Weaning	Natroniella	≤4	-1.31E-01	1.46E-01	53	0	0.375484672010391	0.992735601617248
394	BMI	Natroniella	OW	-7.90E-02	1.27E-01	53	0	0.538444184554935	0.992735601617248
395	Delivery	Trabulsiella	VD	1.02E-01	1.32E-01	53	0	0.444303063557758	0.992735601617248
396	Weaning	Trabulsiella	≤4	1.27E-01	1.19E-01	53	0	0.293244549683168	0.992735601617248
397	BMI	Trabulsiella	OW	-8.57E-02	1.04E-01	53	0	0.41418803898618	0.992735601617248
398	WG	Trabulsiella	NWG	1.43E-01	8.63E-02	53	0	0.106444243073956	0.992735601617248
399	Delivery	Acholeplasma	VD	1.21E-01	1.18E-01	53	0	0.310374387879472	0.992735601617248
400	Weaning	Acholeplasma	≤4	1.52E-01	1.06E-01	53	0	0.158343964063523	0.992735601617248
401	BMI	Acholeplasma	OW	6.31E-02	9.23E-02	53	0	0.498615536041089	0.992735601617248
402	Firstborn	Dickeya	nFB	-8.16E-02	1.23E-01	53	0	0.51198954141172	0.992735601617248
403	Feeding	Dickeya	NeBF	-1.55E-01	1.28E-01	53	0	0.2328217227081	0.992735601617248
404	Delivery	Slackia	VD	2.35E-01	1.77E-01	53	0	0.19219934665465	0.992735601617248
405	Firstborn	Slackia	nFB	-1.03E-01	1.18E-01	53	0	0.385987518973985	0.992735601617248
406	Delivery	Micromonospora	VD	-1.29E-01	8.51E-02	53	0	0.136277563263857	0.992735601617248
407	Firstborn	Micromonospora	nFB	-7.88E-02	5.67E-02	53	0	0.17284024370276	0.992735601617248
408	Weaning	Micromonospora	≤4	-8.63E-02	7.65E-02	53	0	0.26599964058804	0.992735601617248
409	WG	Micromonospora	NWG	-4.85E-02	5.54E-02	53	0	0.386777349395279	0.992735601617248
410	Weaning	Hespellia	≤4	8.33E-02	1.24E-01	53	0	0.505538590310516	0.992735601617248
411	WG	Hespellia	NWG	9.79E-02	8.99E-02	53	0	0.282582156524069	0.992735601617248
412	Delivery	Marvinbryantia	VD	1.65E-01	1.61E-01	53	0	0.313341885375379	0.992735601617248
413	Weaning	Marvinbryantia	≤4	1.49E-01	1.45E-01	53	0	0.311728741918873	0.992735601617248
414	Feeding	Marvinbryantia	NeBF	2.34E-01	1.12E-01	53	0	0.0425919363882963	0.992735601617248
415	WG	Marvinbryantia	NWG	1.04E-01	1.05E-01	53	0	0.326821459826281	0.992735601617248
416	Firstborn	Sinibacillus	nFB	8.26E-02	1.07E-01	53	0	0.444716571966385	0.992735601617248
417	Weaning	Sinibacillus	≤4	-8.88E-02	1.44E-01	53	0	0.542067712466291	0.992735601617248
418	WG	Sinibacillus	NWG	8.94E-02	1.05E-01	53	0	0.398059474153738	0.992735601617248
419	Delivery	Turicibacter	VD	-1.15E-01	1.48E-01	53	0	0.442570797239424	0.992735601617248
420	Firstborn	Turicibacter	nFB	-1.07E-01	9.85E-02	53	0	0.285733444466951	0.992735601617248
421	Weaning	Turicibacter	≤4	9.39E-02	1.33E-01	53	0	0.484114441607031	0.992735601617248
422	BMI	Turicibacter	OW	-1.04E-01	1.16E-01	53	0	0.374251164559551	0.992735601617248
423	WG	Turicibacter	NWG	8.72E-02	9.63E-02	53	0	0.370815903197113	0.992735601617248
424	Firstborn	Flavobacterium	nFB	1.74E-01	1.04E-01	53	0	0.104167343445787	0.992735601617248
425	WG	Flavobacterium	NWG	-1.05E-01	1.02E-01	53	0	0.309529894500123	0.992735601617248
426	Feeding	Salinispirillum	NeBF	-1.76E-01	1.19E-01	53	0	0.146655418181719	0.992735601617248
427	Delivery	Dolosigranulum	VD	-1.69E-01	1.25E-01	53	0	0.183539734181249	0.992735601617248
428	Firstborn	Dolosigranulum	nFB	-1.89E-01	8.32E-02	53	0	0.0288410484107833	0.992735601617248
429	Feeding	Dolosigranulum	NeBF	-1.12E-01	8.65E-02	53	0	0.203178626804502	0.992735601617248
430	BMI	Dolosigranulum	OW	1.01E-01	9.78E-02	53	0	0.30695514965089	0.992735601617248
431	WG	Dolosigranulum	NWG	-1.17E-01	8.13E-02	53	0	0.158601912458584	0.992735601617248
432	Delivery	Porphyromonas	VD	2.48E-01	1.87E-01	53	0	0.192798812175758	0.992735601617248
433	Feeding	Porphyromonas	NeBF	8.91E-02	1.29E-01	53	0	0.495484981956036	0.992735601617248
434	Firstborn	Streptomyces	nFB	-5.48E-02	6.76E-02	53	0	0.422579822073571	0.992735601617248
435	Weaning	Streptomyces	≤4	-1.05E-01	9.12E-02	53	0	0.256688000387087	0.992735601617248
436	WG	Streptomyces	NWG	-8.04E-02	6.61E-02	53	0	0.230948097942444	0.992735601617248
437	Delivery	Aggregatibacter	VD	1.70E-01	1.36E-01	53	0	0.215897194492911	0.992735601617248
438	Firstborn	Aggregatibacter	nFB	-7.11E-02	9.04E-02	53	0	0.436403270113063	0.992735601617248
439	Weaning	Aggregatibacter	≤4	1.11E-01	1.22E-01	53	0	0.369653783828177	0.992735601617248
440	Feeding	Aggregatibacter	NeBF	-8.83E-02	9.40E-02	53	0	0.353054316856175	0.992735601617248
441	WG	Aggregatibacter	NWG	5.84E-02	8.83E-02	53	0	0.512628256299386	0.992735601617248
442	Firstborn	Murimonas	nFB	-8.14E-02	1.06E-01	53	0	0.448187521124757	0.992735601617248
443	Weaning	Murimonas	≤4	1.25E-01	1.43E-01	53	0	0.389736863871928	0.992735601617248
444	Feeding	Murimonas	NeBF	1.05E-01	1.10E-01	53	0	0.348031342432788	0.992735601617248
445	WG	Murimonas	NWG	1.01E-01	1.04E-01	53	0	0.334632270829626	0.992735601617248
446	Firstborn	Corynebacterium	nFB	-1.44E-01	7.67E-02	53	0	0.0686899509437808	0.992735601617248
447	Weaning	Corynebacterium	≤4	-2.02E-01	1.03E-01	53	0	0.0581636372017557	0.992735601617248
448	BMI	Corynebacterium	OW	1.09E-01	9.02E-02	53	0	0.233876649428248	0.992735601617248
449	Firstborn	Terrisporobacter	nFB	-2.48E-01	1.15E-01	53	0	0.0369139142118037	0.992735601617248
450	Feeding	Terrisporobacter	NeBF	1.59E-01	1.20E-01	53	0	0.191176329018636	0.992735601617248
451	BMI	Terrisporobacter	OW	1.16E-01	1.35E-01	53	0	0.397368221370309	0.992735601617248
452	Delivery	Gordonibacter	VD	9.21E-02	1.01E-01	53	0	0.366867975528269	0.992735601617248
453	Firstborn	Catonella	nFB	1.17E-01	8.83E-02	53	0	0.193327522028297	0.992735601617248
454	Weaning	Catonella	≤4	-9.48E-02	1.19E-01	53	0	0.430881099495762	0.992735601617248
455	Feeding	Catonella	NeBF	1.54E-01	9.18E-02	53	0	0.100428194622485	0.992735601617248
456	Feeding	Thiolamprovum	NeBF	-1.74E-01	1.08E-01	53	0	0.11383259091521	0.992735601617248
457	BMI	Thiolamprovum	OW	-1.26E-01	1.22E-01	53	0	0.306972594702377	0.992735601617248
458	Firstborn	Arthrobacter	nFB	-5.13E-02	6.88E-02	53	0	0.460034696551462	0.992735601617248
459	Weaning	Arthrobacter	≤4	-1.23E-01	9.28E-02	53	0	0.192532887750719	0.992735601617248
460	Feeding	Arthrobacter	NeBF	-7.75E-02	7.15E-02	53	0	0.285495171114991	0.992735601617248
461	WG	Arthrobacter	NWG	-6.24E-02	6.72E-02	53	0	0.359327911960288	0.992735601617248
462	Firstborn	Desulfotomaculum	nFB	6.92E-02	7.64E-02	53	0	0.370670761282797	0.992735601617248
463	BMI	Desulfotomaculum	OW	-8.41E-02	8.99E-02	53	0	0.354956160449778	0.992735601617248
464	BMI	Syntrophococcus	OW	7.07E-02	1.14E-01	53	0	0.538522140087307	0.992735601617248
465	Firstborn	Pectinatus	nFB	7.77E-02	8.84E-02	53	0	0.385183829565462	0.992735601617248
466	Feeding	Pectinatus	NeBF	6.18E-02	9.19E-02	53	0	0.50564475237007	0.992735601617248
467	WG	Pectinatus	NWG	9.23E-02	8.64E-02	53	0	0.292055844430976	0.992735601617248
468	WG	Sandaracinus	NWG	-1.10E-01	6.81E-02	53	0	0.112657274527921	0.992735601617248
469	Firstborn	Hathewaya	nFB	-6.98E-02	7.93E-02	53	0	0.384324747223118	0.992735601617248
470	Weaning	Hathewaya	≤4	-1.47E-01	1.07E-01	53	0	0.177335524146302	0.992735601617248
471	Feeding	Hathewaya	NeBF	1.32E-01	8.25E-02	53	0	0.116902702745477	0.992735601617248
472	WG	Hathewaya	NWG	7.38E-02	7.75E-02	53	0	0.346809236369312	0.992735601617248
473	Feeding	Halomonas	NeBF	-1.08E-01	1.13E-01	53	0	0.346925175909185	0.992735601617248
474	BMI	Halomonas	OW	-1.06E-01	1.28E-01	53	0	0.412244609600956	0.992735601617248
475	Delivery	Acinetobacter	VD	-1.96E-01	9.18E-02	53	0	0.0387385596354723	0.992735601617248
476	Feeding	Acinetobacter	NeBF	6.89E-02	6.36E-02	53	0	0.285660593712819	0.992735601617248
477	BMI	Acinetobacter	OW	-6.93E-02	7.20E-02	53	0	0.341333154090257	0.992735601617248
478	Feeding	Buttiauxella	NeBF	8.33E-02	1.11E-01	53	0	0.456722160660652	0.992735601617248
479	WG	Buttiauxella	NWG	-6.35E-02	1.04E-01	53	0	0.545709027410093	0.992735601617248
480	Firstborn	Aliiglaciecola	nFB	-9.24E-02	6.41E-02	53	0	0.157651072682765	0.992735601617248
481	Feeding	Aliiglaciecola	NeBF	4.54E-02	6.67E-02	53	0	0.499625814013715	0.992735601617248
482	WG	Aliiglaciecola	NWG	5.00E-02	6.27E-02	53	0	0.429885770503036	0.992735601617248
483	Firstborn	Nesterenkonia	nFB	-8.67E-02	9.72E-02	53	0	0.377616925325096	0.992735601617248
484	Weaning	Nesterenkonia	≤4	-1.55E-01	1.31E-01	53	0	0.242867379502596	0.992735601617248
485	BMI	Nesterenkonia	OW	1.69E-01	1.14E-01	53	0	0.146836138906758	0.992735601617248
486	WG	Nesterenkonia	NWG	-1.93E-01	9.49E-02	53	0	0.0484577564905686	0.992735601617248
487	Delivery	Mycoplasma	VD	-1.03E-01	1.07E-01	53	0	0.340692908225155	0.992735601617248
488	Firstborn	Mycoplasma	nFB	1.41E-01	7.13E-02	53	0	0.0553902817753364	0.992735601617248
489	Feeding	Mycoplasma	NeBF	4.52E-02	7.41E-02	53	0	0.544985480295155	0.992735601617248
490	BMI	Mycoplasma	OW	-5.08E-02	8.38E-02	53	0	0.547342303908094	0.992735601617248
491	WG	Mycoplasma	NWG	8.52E-02	6.96E-02	53	0	0.228184785679451	0.992735601617248
492	Delivery	Lishizhenia	VD	2.29E-01	1.57E-01	53	0	0.152850955365363	0.992735601617248
493	Firstborn	Lishizhenia	nFB	-7.07E-02	1.05E-01	53	0	0.503021244296975	0.992735601617248
494	Feeding	Lishizhenia	NeBF	7.35E-02	1.09E-01	53	0	0.503404407202196	0.992735601617248
495	WG	Lishizhenia	NWG	-1.68E-01	1.02E-01	53	0	0.109382209234884	0.992735601617248
496	Firstborn	Negativicoccus	nFB	9.63E-02	7.84E-02	53	0	0.226905050120498	0.992735601617248
497	Weaning	Negativicoccus	≤4	1.06E-01	1.06E-01	53	0	0.320083049437375	0.992735601617248
498	Feeding	Negativicoccus	NeBF	-5.18E-02	8.15E-02	53	0	0.528463960288239	0.992735601617248
499	BMI	Negativicoccus	OW	-5.74E-02	9.22E-02	53	0	0.536701704324533	0.992735601617248
500	WG	Negativicoccus	NWG	-9.87E-02	7.66E-02	53	0	0.205350132071338	0.992735601617248
501	Delivery	Weissella	VD	1.99E-01	1.34E-01	53	0	0.144185284404613	0.992735601617248
502	Weaning	Weissella	≤4	1.11E-01	1.20E-01	53	0	0.359793403282065	0.992735601617248
503	BMI	Weissella	OW	-8.90E-02	1.05E-01	53	0	0.400761794543956	0.992735601617248
504	Firstborn	Sporomusa	nFB	1.01E-01	9.70E-02	53	0	0.302649680789742	0.992735601617248
505	BMI	Sporomusa	OW	-1.32E-01	1.14E-01	53	0	0.254380550485831	0.992735601617248
506	Firstborn	Desulfovibrio	nFB	-6.69E-02	6.59E-02	53	0	0.316466250590312	0.992735601617248
507	Delivery	Oribacterium	VD	1.07E-01	1.28E-01	53	0	0.40876811998638	0.992735601617248
508	BMI	Oribacterium	OW	-9.98E-02	1.01E-01	53	0	0.326984099809421	0.992735601617248
509	WG	Oribacterium	NWG	7.18E-02	8.36E-02	53	0	0.395302009592833	0.992735601617248
510	Delivery	Nocardia	VD	8.70E-02	6.34E-02	53	0	0.177967213745483	0.992735601617248
511	Firstborn	Nocardia	nFB	-8.67E-02	4.23E-02	53	0	0.0472183085815069	0.992735601617248
512	Feeding	Nocardia	NeBF	2.87E-02	4.40E-02	53	0	0.518355105420335	0.992735601617248
513	BMI	Nocardia	OW	5.36E-02	4.97E-02	53	0	0.287944038280106	0.992735601617248
514	WG	Nocardia	NWG	-9.04E-02	4.13E-02	53	0	0.0348029854648136	0.992735601617248
515	Delivery	Pseudoclavibacter	VD	-1.24E-01	1.16E-01	53	0	0.292518975785218	0.992735601617248
516	Firstborn	Pseudoclavibacter	nFB	-6.28E-02	7.73E-02	53	0	0.421208112932851	0.992735601617248
517	Feeding	Pseudoclavibacter	NeBF	-6.62E-02	8.04E-02	53	0	0.414779447893004	0.992735601617248
518	BMI	Pseudoclavibacter	OW	1.18E-01	9.09E-02	53	0	0.202776352946975	0.992735601617248
519	Feeding	Hahella	NeBF	-1.21E-01	1.13E-01	53	0	0.289837443335733	0.992735601617248
520	BMI	Hahella	OW	-1.17E-01	1.27E-01	53	0	0.365203926128759	0.992735601617248
521	Feeding	Kribbella	NeBF	-7.09E-02	8.92E-02	53	0	0.431238822840646	0.992735601617248
522	WG	Kribbella	NWG	-9.35E-02	8.38E-02	53	0	0.271678856818667	0.992735601617248
523	Firstborn	Oceanospirillum	nFB	-6.05E-02	9.61E-02	53	0	0.533144399811772	0.992735601617248
524	Feeding	Oceanospirillum	NeBF	-7.76E-02	9.99E-02	53	0	0.442011040292748	0.992735601617248
525	BMI	Oceanospirillum	OW	-1.07E-01	1.13E-01	53	0	0.350624750400949	0.992735601617248
526	Firstborn	Saccharibacteria_genera_incertae_sedis	nFB	-1.25E-01	8.46E-02	53	0	0.148865342213956	0.992735601617248
527	Feeding	Saccharibacteria_genera_incertae_sedis	NeBF	-1.89E-01	8.80E-02	53	0	0.0377942795578333	0.992735601617248
528	BMI	Saccharibacteria_genera_incertae_sedis	OW	8.29E-02	9.95E-02	53	0	0.409771045939855	0.992735601617248
529	Delivery	Anaerococcus	VD	9.67E-02	8.20E-02	53	0	0.24504790313879	0.992735601617248
530	Firstborn	Anaerococcus	nFB	5.94E-02	5.47E-02	53	0	0.283958496046114	0.992735601617248
531	BMI	Anaerococcus	OW	6.04E-02	6.43E-02	53	0	0.353036149955666	0.992735601617248
532	WG	Anaerococcus	NWG	-4.91E-02	5.34E-02	53	0	0.363218060748125	0.992735601617248
533	Firstborn	Gp4	nFB	1.22E-01	8.99E-02	53	0	0.181773271664899	0.992735601617248
534	BMI	Gp4	OW	-1.05E-01	1.06E-01	53	0	0.326652020534147	0.992735601617248
535	WG	Gp4	NWG	5.44E-02	8.78E-02	53	0	0.539424372241203	0.992735601617248
536	Delivery	Paenibacillus	VD	-9.12E-02	1.09E-01	53	0	0.409179921532551	0.992735601617248
537	Firstborn	Paenibacillus	nFB	-5.98E-02	7.29E-02	53	0	0.417218571123084	0.992735601617248
538	Feeding	Paenibacillus	NeBF	-8.28E-02	7.58E-02	53	0	0.281439144048015	0.992735601617248
539	WG	Paenibacillus	NWG	5.32E-02	7.13E-02	53	0	0.459994286588123	0.992735601617248
540	Firstborn	Geothermomicrobium	nFB	1.84E-01	9.11E-02	53	0	0.0508222362870179	0.992735601617248
541	Weaning	Geothermomicrobium	≤4	-9.80E-02	1.23E-01	53	0	0.430105555962677	0.992735601617248
542	Weaning	Desulfosporomusa	≤4	-1.58E-01	1.33E-01	53	0	0.24301236915155	0.992735601617248
543	Delivery	Leuconostoc	VD	1.83E-01	1.57E-01	53	0	0.250608570438374	0.992735601617248
544	Firstborn	Leuconostoc	nFB	8.93E-02	1.05E-01	53	0	0.399701851679274	0.992735601617248
545	Feeding	Leuconostoc	NeBF	1.07E-01	1.09E-01	53	0	0.33055199499113	0.992735601617248
546	Firstborn	Butyrivibrio	nFB	4.14E-02	6.01E-02	53	0	0.494592689537091	0.992735601617248
547	BMI	Butyrivibrio	OW	-4.78E-02	7.06E-02	53	0	0.502723057070797	0.992735601617248
548	WG	Butyrivibrio	NWG	-6.49E-02	5.87E-02	53	0	0.27562825824527	0.992735601617248
549	Delivery	Propionispira	VD	1.46E-01	1.26E-01	53	0	0.255559638917704	0.992735601617248
550	Firstborn	Propionispira	nFB	7.86E-02	8.42E-02	53	0	0.35659753401996	0.992735601617248
551	Feeding	Propionispira	NeBF	-6.45E-02	8.75E-02	53	0	0.465569844197194	0.992735601617248
552	Delivery	Olsenella	VD	1.68E-01	1.26E-01	53	0	0.190486883780474	0.992735601617248
553	Weaning	Olsenella	≤4	8.26E-02	1.13E-01	53	0	0.469809041414067	0.992735601617248
554	Delivery	Lactonifactor	VD	1.10E-01	1.16E-01	53	0	0.349703064793615	0.992735601617248
555	Firstborn	Lactonifactor	nFB	-1.28E-01	7.75E-02	53	0	0.107347975322658	0.992735601617248
556	Feeding	Lactonifactor	NeBF	1.30E-01	8.06E-02	53	0	0.113998532853288	0.992735601617248
557	BMI	Lactonifactor	OW	9.85E-02	9.11E-02	53	0	0.28636140092374	0.992735601617248
558	Delivery	Mobiluncus	VD	-2.36E-01	1.15E-01	53	0	0.0474209958737574	0.992735601617248
559	Weaning	Mobiluncus	≤4	-1.01E-01	1.04E-01	53	0	0.333881848665469	0.992735601617248
560	WG	Mobiluncus	NWG	-6.87E-02	7.51E-02	53	0	0.365502374212969	0.992735601617248
561	Weaning	Halothermothrix	≤4	-8.84E-02	1.19E-01	53	0	0.463208878159617	0.992735601617248
562	Firstborn	Mesoplasma	nFB	4.40E-02	7.25E-02	53	0	0.547408693988616	0.992735601617248
563	Feeding	Mesoplasma	NeBF	-1.21E-01	7.54E-02	53	0	0.117298881417279	0.992735601617248
564	BMI	Mesoplasma	OW	-6.72E-02	8.53E-02	53	0	0.435445822719766	0.992735601617248
565	Delivery	Neisseria	VD	1.20E-01	1.18E-01	53	0	0.314586184530764	0.992735601617248
566	Firstborn	Neisseria	nFB	-8.84E-02	7.89E-02	53	0	0.269496980374057	0.992735601617248
567	Feeding	Neisseria	NeBF	8.00E-02	8.20E-02	53	0	0.335215486638029	0.992735601617248
568	WG	Neisseria	NWG	-6.42E-02	7.71E-02	53	0	0.410130436326989	0.992735601617248
569	Delivery	Flectobacillus	VD	2.68E-01	1.53E-01	53	0	0.0869057819041408	0.992735601617248
570	WG	Flectobacillus	NWG	-7.39E-02	9.95E-02	53	0	0.462353339232783	0.992735601617248
571	Firstborn	Halanaerobium	nFB	5.12E-02	6.45E-02	53	0	0.431658818925329	0.992735601617248
572	BMI	Halanaerobium	OW	-6.70E-02	7.58E-02	53	0	0.382051093127826	0.992735601617248
573	Delivery	Niabella	VD	1.05E-01	1.12E-01	53	0	0.35373221794788	0.992735601617248
574	Feeding	Niabella	NeBF	1.21E-01	7.73E-02	53	0	0.126294292061826	0.992735601617248
575	BMI	Niabella	OW	1.08E-01	8.74E-02	53	0	0.222872307056753	0.992735601617248
576	WG	Niabella	NWG	-1.38E-01	7.27E-02	53	0	0.0654501206746404	0.992735601617248
577	Delivery	Amycolatopsis	VD	-1.88E-01	1.05E-01	53	0	0.0806195374858723	0.992735601617248
578	Firstborn	Amycolatopsis	nFB	-1.01E-01	6.99E-02	53	0	0.156604381246675	0.992735601617248
579	Feeding	Amycolatopsis	NeBF	-1.07E-01	7.27E-02	53	0	0.149521525049037	0.992735601617248
580	BMI	Amycolatopsis	OW	9.69E-02	8.22E-02	53	0	0.24550738995185	0.992735601617248
581	WG	Amycolatopsis	NWG	-6.35E-02	6.83E-02	53	0	0.358290581571837	0.992735601617248
582	Delivery	Zobellella	VD	-8.25E-02	1.27E-01	53	0	0.520913981279585	0.992735601617248
583	Firstborn	Zobellella	nFB	-1.33E-01	8.49E-02	53	0	0.126407313174435	0.992735601617248
584	Weaning	Zobellella	≤4	-7.35E-02	1.14E-01	53	0	0.524855716924174	0.992735601617248
585	Feeding	Zobellella	NeBF	-1.65E-01	8.83E-02	53	0	0.0692875618756265	0.992735601617248
586	BMI	Zobellella	OW	-7.83E-02	9.98E-02	53	0	0.437458137240162	0.992735601617248
587	Firstborn	Tatumella	nFB	-1.28E-01	8.84E-02	53	0	0.156032661032749	0.992735601617248
588	Feeding	Tatumella	NeBF	-8.28E-02	9.19E-02	53	0	0.373326380073058	0.992735601617248
589	WG	Tatumella	NWG	-1.04E-01	8.64E-02	53	0	0.23646500635453	0.992735601617248
590	Firstborn	Gp6	nFB	-6.09E-02	7.90E-02	53	0	0.445820621818023	0.992735601617248
591	Feeding	Gp6	NeBF	-5.22E-02	8.22E-02	53	0	0.528700076979655	0.992735601617248
592	BMI	Gp6	OW	-1.41E-01	9.29E-02	53	0	0.137293684759451	0.992735601617248
593	Delivery	Alkaliphilus	VD	1.16E-01	1.05E-01	53	0	0.277132744967064	0.992735601617248
594	Firstborn	Alkaliphilus	nFB	-4.93E-02	6.99E-02	53	0	0.484724947185711	0.992735601617248
595	Weaning	Alkaliphilus	≤4	1.06E-01	9.43E-02	53	0	0.269198094768234	0.992735601617248
596	WG	Alkaliphilus	NWG	4.46E-02	6.83E-02	53	0	0.517858470542164	0.992735601617248
597	Weaning	Laceyella	≤4	-6.30E-02	9.36E-02	53	0	0.50503929392967	0.992735601617248
598	BMI	Laceyella	OW	-6.91E-02	8.16E-02	53	0	0.402554492330621	0.992735601617248
599	Firstborn	Providencia	nFB	-7.33E-02	9.21E-02	53	0	0.43061612708118	0.992735601617248
600	Weaning	Providencia	≤4	1.08E-01	1.24E-01	53	0	0.387725186271219	0.992735601617248
601	Feeding	Providencia	NeBF	-1.84E-01	9.57E-02	53	0	0.0623311619747032	0.992735601617248
602	BMI	Providencia	OW	-8.55E-02	1.08E-01	53	0	0.434194424152261	0.992735601617248
603	BMI	Thermomonospora	OW	-1.13E-01	9.12E-02	53	0	0.224495782266119	0.992735601617248
604	Delivery	Moraxella	VD	5.82E-02	9.19E-02	53	0	0.530202090671053	0.992735601617248
605	Firstborn	Moraxella	nFB	-1.20E-01	6.13E-02	53	0	0.0580869798357189	0.992735601617248
606	Weaning	Moraxella	≤4	1.51E-01	8.26E-02	53	0	0.0750688875700956	0.992735601617248
607	BMI	Moraxella	OW	-5.48E-02	7.20E-02	53	0	0.451269394990526	0.992735601617248
608	Feeding	Sodalis	NeBF	-6.38E-02	8.72E-02	53	0	0.468962910909592	0.992735601617248
609	BMI	Sodalis	OW	-1.48E-01	9.86E-02	53	0	0.142320244505192	0.992735601617248
610	WG	Sodalis	NWG	8.11E-02	8.20E-02	53	0	0.328530506310627	0.992735601617248
611	Feeding	Sporosalibacterium	NeBF	1.07E-01	6.55E-02	53	0	0.109865589774691	0.992735601617248
612	WG	Sporosalibacterium	NWG	8.36E-02	6.16E-02	53	0	0.182284144984769	0.992735601617248
613	Delivery	Vagococcus	VD	-2.56E-01	1.37E-01	53	0	0.068830111574574	0.992735601617248
614	Weaning	Vagococcus	≤4	7.57E-02	1.23E-01	53	0	0.540951148168751	0.992735601617248
615	Feeding	Vagococcus	NeBF	5.76E-02	9.47E-02	53	0	0.546702868996349	0.992735601617248
616	WG	Vagococcus	NWG	-5.98E-02	8.90E-02	53	0	0.505380075152533	0.992735601617248
617	Firstborn	GpXIII	nFB	-7.86E-02	6.74E-02	53	0	0.250512492288724	0.992735601617248
618	Weaning	GpXIII	≤4	-1.43E-01	9.09E-02	53	0	0.1232578192306	0.992735601617248
619	Feeding	GpXIII	NeBF	-1.09E-01	7.01E-02	53	0	0.127190825585841	0.992735601617248
620	BMI	GpXIII	OW	-8.06E-02	7.92E-02	53	0	0.315235259395674	0.992735601617248
621	WG	GpXIII	NWG	-4.34E-02	6.59E-02	53	0	0.513777851073933	0.992735601617248
622	Delivery	Deinococcus	VD	-1.67E-01	9.35E-02	53	0	0.0816327651707673	0.992735601617248
623	Feeding	Deinococcus	NeBF	-1.02E-01	6.49E-02	53	0	0.125460984926329	0.992735601617248
624	WG	Deinococcus	NWG	7.63E-02	6.10E-02	53	0	0.218372357179474	0.992735601617248
625	Delivery	Pluralibacter	VD	8.00E-02	1.18E-01	53	0	0.502564718834167	0.992735601617248
626	Firstborn	Pluralibacter	nFB	-5.67E-02	7.89E-02	53	0	0.476670568463601	0.992735601617248
627	Weaning	Pluralibacter	≤4	1.13E-01	1.06E-01	53	0	0.296497503467635	0.992735601617248
628	BMI	Pluralibacter	OW	-7.18E-02	9.27E-02	53	0	0.443406169831424	0.992735601617248
629	Firstborn	Sulfobacillus	nFB	9.40E-02	7.13E-02	53	0	0.194920142320919	0.992735601617248
630	Feeding	Sulfobacillus	NeBF	-5.30E-02	7.41E-02	53	0	0.478487902999941	0.992735601617248
631	BMI	Sulfobacillus	OW	-7.96E-02	8.38E-02	53	0	0.348120039237363	0.992735601617248
632	WG	Sulfobacillus	NWG	1.12E-01	6.96E-02	53	0	0.115935401208436	0.992735601617248
633	Firstborn	Pseudoscardovia	nFB	-1.04E-01	6.96E-02	53	0	0.14314947684461	0.992735601617248
634	Weaning	Pseudoscardovia	≤4	7.42E-02	9.38E-02	53	0	0.433449947242376	0.992735601617248
635	Feeding	Pseudoscardovia	NeBF	-8.47E-02	7.23E-02	53	0	0.248858893342533	0.992735601617248
636	Feeding	Orientia	NeBF	-3.72E-02	5.77E-02	53	0	0.522511359906874	0.992735601617248
637	WG	Orientia	NWG	-4.60E-02	5.42E-02	53	0	0.401045746558976	0.992735601617248
638	Feeding	Gp10	NeBF	6.86E-02	7.45E-02	53	0	0.363117583363883	0.992735601617248
639	BMI	Gp10	OW	8.93E-02	8.42E-02	53	0	0.295625699163708	0.992735601617248
640	WG	Gp10	NWG	-8.20E-02	7.00E-02	53	0	0.248607946812133	0.992735601617248
641	Delivery	Uruburuella	VD	-9.31E-02	1.23E-01	53	0	0.453644853498647	0.992735601617248
642	Feeding	Uruburuella	NeBF	-8.36E-02	8.53E-02	53	0	0.33296868526669	0.992735601617248
643	BMI	Uruburuella	OW	-1.41E-01	9.64E-02	53	0	0.151254706193893	0.992735601617248
644	Weaning	Howardella	≤4	8.78E-02	8.21E-02	53	0	0.291607363286439	0.992735601617248
645	Delivery	Armatimonadetes_gp2	VD	9.50E-02	1.02E-01	53	0	0.358796090445928	0.992735601617248
646	Firstborn	Armatimonadetes_gp2	nFB	5.01E-02	6.83E-02	53	0	0.467060918840959	0.992735601617248
647	Weaning	Armatimonadetes_gp2	≤4	-6.91E-02	9.20E-02	53	0	0.457196792303739	0.992735601617248
648	Firstborn	Peptoniphilus	nFB	6.36E-02	7.54E-02	53	0	0.404166385831212	0.992735601617248
649	Feeding	Peptoniphilus	NeBF	4.89E-02	7.84E-02	53	0	0.535945698480782	0.992735601617248
650	Delivery	Aerococcus	VD	-1.04E-01	1.10E-01	53	0	0.347673734388841	0.992735601617248
651	Firstborn	Aerococcus	nFB	4.43E-02	7.31E-02	53	0	0.547739072877504	0.992735601617248
652	Weaning	Aerococcus	≤4	1.63E-01	9.86E-02	53	0	0.106744850024834	0.992735601617248
653	Feeding	Aerococcus	NeBF	-5.74E-02	7.60E-02	53	0	0.454584352701356	0.992735601617248
654	BMI	Aerococcus	OW	-1.09E-01	8.59E-02	53	0	0.213809716810198	0.992735601617248
655	WG	Aerococcus	NWG	9.74E-02	7.14E-02	53	0	0.180454236752858	0.992735601617248
656	Delivery	Caldanaerobius	VD	1.03E-01	1.13E-01	53	0	0.371215054503149	0.992735601617248
657	Firstborn	Caldanaerobius	nFB	-5.92E-02	7.57E-02	53	0	0.438613238213623	0.992735601617248
658	Feeding	Caldanaerobius	NeBF	-7.95E-02	7.87E-02	53	0	0.318260881363527	0.992735601617248
659	BMI	Caldanaerobius	OW	-6.89E-02	8.89E-02	53	0	0.443169138253372	0.992735601617248
660	Delivery	Auritidibacter	VD	-1.94E-01	1.08E-01	53	0	0.080040220588452	0.992735601617248
661	Weaning	Auritidibacter	≤4	-7.95E-02	9.73E-02	53	0	0.418371206626563	0.992735601617248
662	Feeding	Auritidibacter	NeBF	-9.98E-02	7.50E-02	53	0	0.190856059245167	0.992735601617248
663	Delivery	Halochromatium	VD	-8.76E-02	1.12E-01	53	0	0.437822401457902	0.992735601617248
664	Weaning	Halochromatium	≤4	-7.59E-02	1.00E-01	53	0	0.454554989563293	0.992735601617248
665	BMI	Halochromatium	OW	-1.82E-01	8.76E-02	53	0	0.0444404855539935	0.992735601617248
666	WG	Halochromatium	NWG	-6.85E-02	7.28E-02	53	0	0.352297315656769	0.992735601617248
667	BMI	Buchnera	OW	-1.06E-01	8.93E-02	53	0	0.241416729705619	0.992735601617248
668	Delivery	Yersinia	VD	-1.08E-01	1.15E-01	53	0	0.353542640345141	0.992735601617248
669	Weaning	Yersinia	≤4	-1.07E-01	1.04E-01	53	0	0.308072996484781	0.992735601617248
670	Feeding	Yersinia	NeBF	-5.53E-02	7.99E-02	53	0	0.493087352708523	0.992735601617248
671	WG	Yersinia	NWG	-1.03E-01	7.51E-02	53	0	0.179749758113422	0.992735601617248
672	Firstborn	Oceanisphaera	nFB	-4.55E-02	5.59E-02	53	0	0.419796407520613	0.992735601617248
673	Weaning	Oceanisphaera	≤4	-5.32E-02	7.53E-02	53	0	0.484233862517996	0.992735601617248
674	WG	Rhodospirillum	NWG	4.73E-02	4.04E-02	53	0	0.24880557808913	0.992735601617248
675	Firstborn	Ferrimonas	nFB	-4.64E-02	6.61E-02	53	0	0.486994390266394	0.992735601617248
676	Feeding	Ferrimonas	NeBF	-8.28E-02	6.88E-02	53	0	0.235692332925743	0.992735601617248
677	BMI	Ferrimonas	OW	-6.37E-02	7.77E-02	53	0	0.417916139051804	0.992735601617248
678	WG	Ferrimonas	NWG	-6.73E-02	6.46E-02	53	0	0.304108262445202	0.992735601617248
679	Weaning	Yokenella	≤4	3.33E-02	4.48E-02	53	0	0.461777153007621	0.992735601617248
680	WG	Yokenella	NWG	-3.58E-02	3.25E-02	53	0	0.276838270716022	0.992735601617248
681	Firstborn	Lonsdalea	nFB	6.08E-02	6.46E-02	53	0	0.353036015408608	0.992735601617248
682	WG	Lonsdalea	NWG	-4.91E-02	6.32E-02	53	0	0.44140945631531	0.992735601617248
683	Delivery	Pseudonocardia	VD	-7.34E-02	1.08E-01	53	0	0.501785014299798	0.992735601617248
684	Firstborn	Pseudonocardia	nFB	-1.41E-01	7.22E-02	53	0	0.0580890648023968	0.992735601617248
685	Weaning	Pseudonocardia	≤4	-9.43E-02	9.74E-02	53	0	0.339141563242481	0.992735601617248
686	Feeding	Pseudonocardia	NeBF	-5.49E-02	7.51E-02	53	0	0.469451409404843	0.992735601617248
687	BMI	Pseudonocardia	OW	6.91E-02	8.49E-02	53	0	0.420428767491453	0.992735601617248
688	Firstborn	Spiroplasma	nFB	8.76E-02	5.76E-02	53	0	0.136456351869205	0.992735601617248
689	Weaning	Spiroplasma	≤4	8.98E-02	7.77E-02	53	0	0.254299729247398	0.992735601617248
690	Feeding	Spiroplasma	NeBF	4.68E-02	5.99E-02	53	0	0.439027907971914	0.992735601617248
691	BMI	Spiroplasma	OW	-7.74E-02	6.77E-02	53	0	0.259713693138386	0.992735601617248
692	WG	Spiroplasma	NWG	8.06E-02	5.63E-02	53	0	0.160046492962377	0.992735601617248
693	Delivery	Brevibacterium	VD	9.10E-02	9.32E-02	53	0	0.335312928444385	0.992735601617248
694	Firstborn	Brevibacterium	nFB	-5.47E-02	6.22E-02	53	0	0.384841703196566	0.992735601617248
695	Weaning	Brevibacterium	≤4	-7.71E-02	8.39E-02	53	0	0.363366675879214	0.992735601617248
696	BMI	Brevibacterium	OW	1.62E-01	7.31E-02	53	0	0.0326574598635041	0.992735601617248
697	WG	Brevibacterium	NWG	-7.83E-02	6.08E-02	53	0	0.205377890648981	0.992735601617248
698	Firstborn	Abiotrophia	nFB	-6.59E-02	6.76E-02	53	0	0.335340010505989	0.992735601617248
699	Feeding	Abiotrophia	NeBF	-4.70E-02	7.02E-02	53	0	0.507609756162142	0.992735601617248
700	BMI	Abiotrophia	OW	8.45E-02	7.94E-02	53	0	0.29385462595796	0.992735601617248
701	Delivery	Algicola	VD	-9.79E-02	1.32E-01	53	0	0.462546898621889	0.992735601617248
702	Firstborn	Algicola	nFB	-5.43E-02	8.80E-02	53	0	0.540865758928564	0.992735601617248
703	Weaning	Algicola	≤4	-9.42E-02	1.19E-01	53	0	0.432055141554043	0.992735601617248
704	Delivery	Pilibacter	VD	-1.23E-01	8.70E-02	53	0	0.165281115394571	0.992735601617248
705	Firstborn	Pilibacter	nFB	-6.15E-02	5.80E-02	53	0	0.295879485341618	0.992735601617248
706	Feeding	Pilibacter	NeBF	-9.05E-02	6.03E-02	53	0	0.141578347435087	0.992735601617248
707	WG	Pilibacter	NWG	4.67E-02	5.67E-02	53	0	0.414833132253388	0.992735601617248
708	Weaning	Gp3	≤4	6.85E-02	9.33E-02	53	0	0.467447976009761	0.992735601617248
709	Feeding	Gp3	NeBF	1.54E-01	7.19E-02	53	0	0.0384947138746402	0.992735601617248
710	Firstborn	Propionibacterium	nFB	-3.31E-02	4.52E-02	53	0	0.468043986310069	0.992735601617248
711	Delivery	Salinivibrio	VD	5.85E-02	8.06E-02	53	0	0.472392139226637	0.992735601617248
712	Firstborn	Salinivibrio	nFB	-6.54E-02	5.38E-02	53	0	0.231517093182961	0.992735601617248
713	Weaning	Salinivibrio	≤4	8.96E-02	7.25E-02	53	0	0.22384584406472	0.992735601617248
714	Feeding	Salinivibrio	NeBF	5.10E-02	5.59E-02	53	0	0.367537973998413	0.992735601617248
715	WG	Salinivibrio	NWG	4.33E-02	5.26E-02	53	0	0.415198021305638	0.992735601617248
716	Delivery	Arcanobacterium	VD	-7.28E-02	9.01E-02	53	0	0.423819792522774	0.992735601617248
717	Weaning	Arcanobacterium	≤4	-1.24E-01	8.10E-02	53	0	0.134303009653565	0.992735601617248
718	Feeding	Arcanobacterium	NeBF	5.22E-02	6.24E-02	53	0	0.408555220682427	0.992735601617248
719	WG	Arcanobacterium	NWG	-3.92E-02	5.87E-02	53	0	0.50864213360636	0.992735601617248
720	Delivery	Plasticicumulans	VD	-8.70E-02	9.74E-02	53	0	0.377082297857331	0.992735601617248
721	BMI	Plasticicumulans	OW	1.34E-01	7.63E-02	53	0	0.0868887092822545	0.992735601617248
722	Delivery	Nocardioides	VD	-2.19E-01	9.62E-02	53	0	0.0286723785089748	0.992735601617248
723	Weaning	Nocardioides	≤4	-1.29E-01	8.65E-02	53	0	0.143130820293191	0.992735601617248
724	Feeding	Nocardioides	NeBF	-4.70E-02	6.67E-02	53	0	0.48484305434467	0.992735601617248
725	BMI	Nocardioides	OW	6.77E-02	7.54E-02	53	0	0.37459150030852	0.992735601617248
726	Delivery	Latescibacteria_genera_incertae_sedis	VD	-5.58E-02	7.91E-02	53	0	0.484101544456636	0.992735601617248
727	Firstborn	Latescibacteria_genera_incertae_sedis	nFB	-5.84E-02	5.27E-02	53	0	0.275106567922667	0.992735601617248
728	Weaning	Latescibacteria_genera_incertae_sedis	≤4	6.90E-02	7.11E-02	53	0	0.337893409547447	0.992735601617248
729	Feeding	Latescibacteria_genera_incertae_sedis	NeBF	-1.10E-01	5.48E-02	53	0	0.0511561743279686	0.992735601617248
730	BMI	Latescibacteria_genera_incertae_sedis	OW	-4.04E-02	6.20E-02	53	0	0.518102791838566	0.992735601617248
731	WG	Latescibacteria_genera_incertae_sedis	NWG	-8.48E-02	5.15E-02	53	0	0.107979034210985	0.992735601617248
732	Feeding	Actinomadura	NeBF	-7.46E-02	6.43E-02	53	0	0.252791753875324	0.992735601617248
733	Delivery	Arcicella	VD	8.24E-02	8.65E-02	53	0	0.34663863430827	0.992735601617248
734	Firstborn	Arcicella	nFB	-8.37E-02	5.77E-02	53	0	0.154721964475525	0.992735601617248
735	BMI	Arcicella	OW	4.77E-02	6.78E-02	53	0	0.485687064079711	0.992735601617248
736	WG	Arcicella	NWG	-6.96E-02	5.64E-02	53	0	0.224026767649056	0.992735601617248
737	Firstborn	Pyramidobacter	nFB	5.00E-02	7.55E-02	53	0	0.511884336776453	0.992735601617248
738	Feeding	Pyramidobacter	NeBF	-6.99E-02	7.85E-02	53	0	0.378518608364252	0.992735601617248
739	BMI	Pyramidobacter	OW	-9.03E-02	8.88E-02	53	0	0.315399675833219	0.992735601617248
740	WG	Pyramidobacter	NWG	6.04E-02	7.38E-02	53	0	0.418284836320237	0.992735601617248
741	Delivery	Acidovorax	VD	8.71E-02	6.20E-02	53	0	0.167857850439111	0.992735601617248
742	Firstborn	Acidovorax	nFB	4.61E-02	4.14E-02	53	0	0.271816821827117	0.992735601617248
743	Weaning	Acidovorax	≤4	-6.22E-02	5.58E-02	53	0	0.271750580841214	0.992735601617248
744	Delivery	Erysipelothrix	VD	7.57E-02	7.51E-02	53	0	0.320205979059875	0.992735601617248
745	Firstborn	Erysipelothrix	nFB	4.76E-02	5.01E-02	53	0	0.348387334355259	0.992735601617248
746	Weaning	Erysipelothrix	≤4	6.04E-02	6.76E-02	53	0	0.37722306007408	0.992735601617248
747	Feeding	Erysipelothrix	NeBF	-3.84E-02	5.21E-02	53	0	0.465134837112754	0.992735601617248
748	BMI	Erysipelothrix	OW	-4.66E-02	5.89E-02	53	0	0.433720064123385	0.992735601617248
749	Firstborn	Idiomarina	nFB	-9.42E-02	5.07E-02	53	0	0.070878796606695	0.992735601617248
750	Weaning	Idiomarina	≤4	-5.22E-02	6.84E-02	53	0	0.45000677194941	0.992735601617248
751	Feeding	Idiomarina	NeBF	-5.52E-02	5.28E-02	53	0	0.301611349922272	0.992735601617248
752	WG	Idiomarina	NWG	-7.03E-02	4.96E-02	53	0	0.164322079940666	0.992735601617248
753	Firstborn	Photobacterium	nFB	-9.08E-02	5.49E-02	53	0	0.106404626609965	0.992735601617248
754	Weaning	Photobacterium	≤4	7.33E-02	7.41E-02	53	0	0.328427029693769	0.992735601617248
755	BMI	Photobacterium	OW	7.61E-02	6.46E-02	53	0	0.245891917195738	0.992735601617248
756	WG	Photobacterium	NWG	4.19E-02	5.37E-02	53	0	0.44027439417519	0.992735601617248
757	Delivery	Gp26	VD	7.52E-02	6.06E-02	53	0	0.222197819026906	0.992735601617248
758	Firstborn	Gp26	nFB	-3.81E-02	4.04E-02	53	0	0.351808196894022	0.992735601617248
759	Weaning	Gp26	≤4	-1.16E-01	5.45E-02	53	0	0.0389599061772397	0.992735601617248
760	Feeding	Gp26	NeBF	7.58E-02	4.20E-02	53	0	0.0789253480087142	0.992735601617248
761	BMI	Gp26	OW	6.50E-02	4.75E-02	53	0	0.179376989569557	0.992735601617248
762	Delivery	Brockia	VD	8.15E-02	8.74E-02	53	0	0.356757033525671	0.992735601617248
763	Firstborn	Brockia	nFB	-6.26E-02	5.83E-02	53	0	0.28922960274511	0.992735601617248
764	Delivery	Treponema	VD	-7.03E-02	9.61E-02	53	0	0.469015011993672	0.992735601617248
765	Delivery	Gillisia	VD	1.52E-01	8.06E-02	53	0	0.0670191700243006	0.992735601617248
766	Firstborn	Gillisia	nFB	-7.93E-02	5.37E-02	53	0	0.148110448856998	0.992735601617248
767	Weaning	Gillisia	≤4	6.66E-02	7.24E-02	53	0	0.363364178836243	0.992735601617248
768	Feeding	Gillisia	NeBF	-4.85E-02	5.59E-02	53	0	0.390197816385215	0.992735601617248
769	BMI	Gillisia	OW	1.24E-01	6.32E-02	53	0	0.0566320043545999	0.992735601617248
770	WG	Gillisia	NWG	-4.67E-02	5.25E-02	53	0	0.378906871522067	0.992735601617248
771	Delivery	Enterorhabdus	VD	-7.12E-02	9.19E-02	53	0	0.443060161428047	0.992735601617248
772	Firstborn	Enterorhabdus	nFB	-1.24E-01	6.13E-02	53	0	0.049863676779473	0.992735601617248
773	Weaning	Enterorhabdus	≤4	-1.36E-01	8.26E-02	53	0	0.108751926770515	0.992735601617248
774	Feeding	Enterorhabdus	NeBF	-6.46E-02	6.37E-02	53	0	0.316648453473438	0.992735601617248
775	BMI	Enterorhabdus	OW	6.71E-02	7.20E-02	53	0	0.357226738984815	0.992735601617248
776	Firstborn	Actinotalea	nFB	-8.52E-02	5.16E-02	53	0	0.106857199558274	0.992735601617248
777	Feeding	Actinotalea	NeBF	-5.94E-02	5.37E-02	53	0	0.274996155511535	0.992735601617248
778	Weaning	Phytomonospora	≤4	-7.04E-02	7.47E-02	53	0	0.351233738501693	0.992735601617248
779	Delivery	Armatimonadetes_gp4	VD	6.44E-02	7.53E-02	53	0	0.397229125197313	0.992735601617248
780	Firstborn	Armatimonadetes_gp4	nFB	-3.55E-02	5.02E-02	53	0	0.484266466608387	0.992735601617248
781	WG	Armatimonadetes_gp4	NWG	-4.67E-02	4.91E-02	53	0	0.347248598204424	0.992735601617248
782	Delivery	BRC1_genera_incertae_sedis	VD	7.40E-02	8.30E-02	53	0	0.378476124969379	0.992735601617248
783	Firstborn	BRC1_genera_incertae_sedis	nFB	-3.91E-02	5.54E-02	53	0	0.484755354941839	0.992735601617248
784	Weaning	BRC1_genera_incertae_sedis	≤4	9.93E-02	7.47E-02	53	0	0.19146919631335	0.992735601617248
785	BMI	BRC1_genera_incertae_sedis	OW	6.15E-02	6.51E-02	53	0	0.350629076131792	0.992735601617248
786	WG	BRC1_genera_incertae_sedis	NWG	-3.75E-02	5.41E-02	53	0	0.492823505587856	0.992735601617248
787	Firstborn	Alicyclobacillus	nFB	-3.64E-02	5.40E-02	53	0	0.504832233644326	0.992735601617248
788	Feeding	Alicyclobacillus	NeBF	-5.19E-02	5.62E-02	53	0	0.361490035374883	0.992735601617248
789	WG	Alicyclobacillus	NWG	4.49E-02	5.28E-02	53	0	0.400561805933472	0.992735601617248
790	Feeding	Anoxybacter	NeBF	-8.11E-02	5.90E-02	53	0	0.177222520436858	0.992735601617248
791	Delivery	GpIIa	VD	-1.31E-01	8.62E-02	53	0	0.137267152654005	0.992735601617248
792	Firstborn	GpIIa	nFB	3.80E-02	5.75E-02	53	0	0.512312496671121	0.992735601617248
793	WG	GpIIa	NWG	-5.80E-02	5.62E-02	53	0	0.308291152053917	0.992735601617248
794	Firstborn	Armatimonas.Armatimonadetes_gp1	nFB	-7.50E-02	5.62E-02	53	0	0.189669837562794	0.992735601617248
795	Weaning	Armatimonas.Armatimonadetes_gp1	≤4	4.96E-02	7.58E-02	53	0	0.51662578202943	0.992735601617248
796	Feeding	Armatimonas.Armatimonadetes_gp1	NeBF	4.31E-02	5.84E-02	53	0	0.465048058176873	0.992735601617248
797	Firstborn	Methylobacillus	nFB	-1.17E-01	5.67E-02	53	0	0.0460648542474361	0.992735601617248
798	Feeding	Methylobacillus	NeBF	-4.43E-02	5.89E-02	53	0	0.456457758338174	0.992735601617248
799	BMI	Methylobacillus	OW	-5.27E-02	6.66E-02	53	0	0.433265013008902	0.992735601617248
800	Weaning	Listeria	≤4	1.26E-01	7.71E-02	53	0	0.109462528796011	0.992735601617248
801	Firstborn	Streptacidiphilus	nFB	4.48E-02	5.22E-02	53	0	0.396154424109042	0.992735601617248
802	Weaning	Streptacidiphilus	≤4	-7.58E-02	7.03E-02	53	0	0.287984633500805	0.992735601617248
803	BMI	Psychrobacter	OW	-4.29E-02	6.40E-02	53	0	0.506703600099547	0.992735601617248
804	WG	Psychrobacter	NWG	3.56E-02	5.32E-02	53	0	0.507533139683876	0.992735601617248
805	Delivery	Spirilliplanes	VD	-1.67E-01	7.63E-02	53	0	0.0344818689274432	0.992735601617248
806	Weaning	Spirilliplanes	≤4	-6.25E-02	6.86E-02	53	0	0.367887758758532	0.992735601617248
807	WG	Spirilliplanes	NWG	-4.67E-02	4.97E-02	53	0	0.353097865931636	0.992735601617248
808	Delivery	Sulfurimonas	VD	4.57E-02	7.29E-02	53	0	0.534739451114714	0.992735601617248
809	Firstborn	Sulfurimonas	nFB	-5.02E-02	4.86E-02	53	0	0.30844821482434	0.992735601617248
810	Weaning	Sulfurimonas	≤4	7.36E-02	6.55E-02	53	0	0.268563858790287	0.992735601617248
811	BMI	Sulfurimonas	OW	4.26E-02	5.71E-02	53	0	0.460406274892451	0.992735601617248
812	Firstborn	Rheinheimera	nFB	-1.08E-01	6.98E-02	53	0	0.130593252337926	0.992735601617248
813	Feeding	Rheinheimera	NeBF	-9.24E-02	7.26E-02	53	0	0.210594072858138	0.992735601617248
814	BMI	Rheinheimera	OW	-9.04E-02	8.20E-02	53	0	0.277565635819067	0.992735601617248
815	Weaning	Ammoniphilus	≤4	5.39E-02	6.30E-02	53	0	0.396838271401803	0.992735601617248
816	BMI	Ammoniphilus	OW	-5.54E-02	5.49E-02	53	0	0.318856145270708	0.992735601617248
817	WG	Ammoniphilus	NWG	5.14E-02	4.56E-02	53	0	0.267191362899725	0.992735601617248
818	Weaning	SR1_genera_incertae_sedis	≤4	6.76E-02	6.42E-02	53	0	0.299371443848088	0.992735601617248
819	Feeding	SR1_genera_incertae_sedis	NeBF	-7.86E-02	4.95E-02	53	0	0.1207734317665	0.992735601617248
820	BMI	SR1_genera_incertae_sedis	OW	-1.06E-01	5.60E-02	53	0	0.0651752820361856	0.992735601617248
821	WG	SR1_genera_incertae_sedis	NWG	3.18E-02	4.65E-02	53	0	0.498568595947718	0.992735601617248
822	Firstborn	Tumebacillus	nFB	1.14E-01	5.92E-02	53	0	0.0607495734050915	0.992735601617248
823	Weaning	Tumebacillus	≤4	6.30E-02	7.99E-02	53	0	0.434652667468707	0.992735601617248
824	WG	Tumebacillus	NWG	5.63E-02	5.79E-02	53	0	0.33677844752442	0.992735601617248
825	Delivery	Chitinivibrio	VD	7.05E-02	8.40E-02	53	0	0.406276194746112	0.992735601617248
826	Feeding	Chitinivibrio	NeBF	-6.65E-02	5.82E-02	53	0	0.260490487863071	0.992735601617248
827	BMI	Chitinivibrio	OW	-4.06E-02	6.58E-02	53	0	0.541346624825301	0.992735601617248
828	WG	Chitinivibrio	NWG	-3.69E-02	5.47E-02	53	0	0.50435977846448	0.992735601617248
829	Delivery	Actinobaculum	VD	-1.97E-01	8.59E-02	53	0	0.0276400402412768	0.992735601617248
830	Firstborn	Actinobaculum	nFB	6.18E-02	5.73E-02	53	0	0.287290863971086	0.992735601617248
831	Weaning	Actinobaculum	≤4	-1.74E-01	7.73E-02	53	0	0.0302344025439494	0.992735601617248
832	WG	Actinobaculum	NWG	-5.33E-02	5.60E-02	53	0	0.347333559009684	0.992735601617248
833	Delivery	Effusibacillus	VD	-1.50E-01	7.61E-02	53	0	0.0554188734989621	0.992735601617248
834	Firstborn	Effusibacillus	nFB	1.12E-01	5.08E-02	53	0	0.0340336183621276	0.992735601617248
835	Feeding	Effusibacillus	NeBF	-8.19E-02	5.28E-02	53	0	0.128870433261499	0.992735601617248
836	BMI	Effusibacillus	OW	-4.74E-02	5.97E-02	53	0	0.432175635924255	0.992735601617248
837	WG	Effusibacillus	NWG	3.69E-02	4.96E-02	53	0	0.461563672238743	0.992735601617248
838	Firstborn	Helicobacter	nFB	-3.25E-02	5.10E-02	53	0	0.528221654327843	0.992735601617248
839	Feeding	Helicobacter	NeBF	4.73E-02	5.30E-02	53	0	0.377865218710593	0.992735601617248
840	BMI	Helicobacter	OW	1.23E-01	6.00E-02	53	0	0.0476681260471144	0.992735601617248
841	WG	Helicobacter	NWG	-5.51E-02	4.98E-02	53	0	0.276109756091069	0.992735601617248
842	Delivery	Pedobacter	VD	-8.11E-02	9.13E-02	53	0	0.38003739766404	0.992735601617248
843	Firstborn	Pedobacter	nFB	-8.32E-02	6.09E-02	53	0	0.179457064953836	0.992735601617248
844	BMI	Pedobacter	OW	-6.10E-02	7.16E-02	53	0	0.399560620702805	0.992735601617248
845	Delivery	Carnobacterium	VD	-8.48E-02	7.93E-02	53	0	0.291502534845788	0.992735601617248
846	Firstborn	Carnobacterium	nFB	-4.80E-02	5.29E-02	53	0	0.36923152652415	0.992735601617248
847	Weaning	Carnobacterium	≤4	1.23E-01	7.13E-02	53	0	0.0915073484813133	0.992735601617248
848	Feeding	Carnobacterium	NeBF	-4.32E-02	5.50E-02	53	0	0.436171290046736	0.992735601617248
849	Delivery	Lachnoanaerobaculum	VD	-6.43E-02	6.21E-02	53	0	0.306752098689064	0.992735601617248
850	Firstborn	Lachnoanaerobaculum	nFB	-7.44E-02	4.14E-02	53	0	0.0800044755346363	0.992735601617248
851	Weaning	Lachnoanaerobaculum	≤4	4.64E-02	5.58E-02	53	0	0.410920987212822	0.992735601617248
852	Feeding	Lachnoanaerobaculum	NeBF	-6.97E-02	4.31E-02	53	0	0.113380792292182	0.992735601617248
853	BMI	Lachnoanaerobaculum	OW	-5.84E-02	4.87E-02	53	0	0.237838810077411	0.992735601617248
854	Delivery	Aeriscardovia	VD	-1.32E-01	7.97E-02	53	0	0.106845110409723	0.992735601617248
855	Firstborn	Aeriscardovia	nFB	8.46E-02	5.32E-02	53	0	0.119631009625719	0.992735601617248
856	Weaning	Aeriscardovia	≤4	-1.25E-01	7.17E-02	53	0	0.0886982261390632	0.992735601617248
857	WG	Aeriscardovia	NWG	6.14E-02	5.19E-02	53	0	0.244066843119468	0.992735601617248
858	Delivery	Henriciella	VD	-4.68E-02	7.08E-02	53	0	0.512813583936797	0.992735601617248
859	Firstborn	Henriciella	nFB	-7.06E-02	4.73E-02	53	0	0.143251989517235	0.992735601617248
860	Weaning	Henriciella	≤4	-6.83E-02	6.37E-02	53	0	0.290477259298378	0.992735601617248
861	WG	Henriciella	NWG	7.29E-02	4.62E-02	53	0	0.122594954603632	0.992735601617248
862	Delivery	Flexibacter	VD	4.27E-02	6.76E-02	53	0	0.531477700737919	0.992735601617248
863	Feeding	Flexibacter	NeBF	5.52E-02	4.69E-02	53	0	0.245668507769613	0.992735601617248
864	WG	Flexibacter	NWG	-5.54E-02	4.41E-02	53	0	0.21634698920437	0.992735601617248
865	Firstborn	Edwardsiella	nFB	-6.60E-02	7.05E-02	53	0	0.355097712652091	0.992735601617248
866	Weaning	Edwardsiella	≤4	6.66E-02	9.51E-02	53	0	0.487787274751014	0.992735601617248
867	BMI	Edwardsiella	OW	-6.20E-02	8.29E-02	53	0	0.458805956303663	0.992735601617248
868	Firstborn	Sinomonas	nFB	-1.02E-01	5.36E-02	53	0	0.0637191257173846	0.992735601617248
869	Weaning	Sinomonas	≤4	9.78E-02	7.23E-02	53	0	0.184193799177921	0.992735601617248
870	BMI	Sinomonas	OW	5.90E-02	6.31E-02	53	0	0.355311007940454	0.992735601617248
871	Firstborn	Desemzia	nFB	-7.84E-02	4.36E-02	53	0	0.0798732810176351	0.992735601617248
872	BMI	Desemzia	OW	4.11E-02	5.12E-02	53	0	0.427545783280952	0.992735601617248
873	Delivery	Salisaeta	VD	9.78E-02	9.12E-02	53	0	0.289725176278439	0.992735601617248
874	Firstborn	Salisaeta	nFB	4.00E-02	6.08E-02	53	0	0.514040473488216	0.992735601617248
875	BMI	Salisaeta	OW	-5.49E-02	7.15E-02	53	0	0.447136177264775	0.992735601617248
876	Delivery	Suttonella	VD	8.98E-02	5.12E-02	53	0	0.0875199380247892	0.992735601617248
877	Weaning	Suttonella	≤4	5.80E-02	4.61E-02	53	0	0.215636896088365	0.992735601617248
878	Delivery	Leptospira	VD	5.82E-02	6.50E-02	53	0	0.375736942669421	0.992735601617248
879	Firstborn	Gordonia	nFB	-6.27E-02	4.74E-02	53	0	0.193836607602284	0.992735601617248
880	Firstborn	Maricaulis	nFB	-4.34E-02	5.19E-02	53	0	0.408077792578163	0.992735601617248
881	Weaning	Maricaulis	≤4	-8.24E-02	6.99E-02	53	0	0.245763300024847	0.992735601617248
882	BMI	Maricaulis	OW	3.81E-02	6.10E-02	53	0	0.535418717578376	0.992735601617248
883	WG	Maricaulis	NWG	-5.01E-02	5.07E-02	53	0	0.328832389299295	0.992735601617248
884	Delivery	Pelotomaculum	VD	8.02E-02	7.32E-02	53	0	0.280055275288027	0.992735601617248
885	Firstborn	Pelotomaculum	nFB	3.55E-02	4.88E-02	53	0	0.47156550243746	0.992735601617248
886	Weaning	Pelotomaculum	≤4	1.05E-01	6.58E-02	53	0	0.120156877357717	0.992735601617248
887	Feeding	Pelotomaculum	NeBF	-4.94E-02	5.08E-02	53	0	0.336087820504707	0.992735601617248
888	BMI	Pelotomaculum	OW	3.87E-02	5.74E-02	53	0	0.503812227512396	0.992735601617248
889	Delivery	Glycomyces	VD	-1.28E-01	8.39E-02	53	0	0.134603524025336	0.992735601617248
890	Firstborn	Glycomyces	nFB	-4.67E-02	5.60E-02	53	0	0.408875312075781	0.992735601617248
891	BMI	Glycomyces	OW	1.02E-01	6.58E-02	53	0	0.127804441000677	0.992735601617248
892	WG	Glycomyces	NWG	-1.04E-01	5.47E-02	53	0	0.0641557800830326	0.992735601617248
893	Delivery	Nitrosomonas	VD	-4.73E-02	6.83E-02	53	0	0.492712303066945	0.992735601617248
894	Weaning	Nitrosomonas	≤4	-6.07E-02	6.14E-02	53	0	0.328992484652448	0.992735601617248
895	WG	Nitrosomonas	NWG	4.90E-02	4.45E-02	53	0	0.277453608212065	0.992735601617248
896	Delivery	Thermacetogenium	VD	-6.70E-02	7.68E-02	53	0	0.388765184480347	0.992735601617248
897	Firstborn	Thermacetogenium	nFB	8.95E-02	5.12E-02	53	0	0.0885328205862367	0.992735601617248
898	Weaning	Thermacetogenium	≤4	-9.92E-02	6.91E-02	53	0	0.158799038715368	0.992735601617248
899	Feeding	Thermacetogenium	NeBF	5.95E-02	5.33E-02	53	0	0.27112581670691	0.992735601617248
900	Delivery	Gibbsiella	VD	-6.94E-02	6.38E-02	53	0	0.283759397771114	0.992735601617248
901	Firstborn	Gibbsiella	nFB	-3.29E-02	4.26E-02	53	0	0.444492055839578	0.992735601617248
902	Weaning	Gibbsiella	≤4	-5.68E-02	5.74E-02	53	0	0.32885510304437	0.992735601617248
903	WG	Gibbsiella	NWG	-2.90E-02	4.16E-02	53	0	0.489648796127618	0.992735601617248
904	Weaning	Alloscardovia	≤4	8.21E-02	5.75E-02	53	0	0.161600194058266	0.992735601617248
905	Feeding	Alloscardovia	NeBF	3.32E-02	4.44E-02	53	0	0.459015212069272	0.992735601617248
906	WG	Alloscardovia	NWG	-6.16E-02	4.17E-02	53	0	0.147209760198079	0.992735601617248
907	Delivery	Desulfurobacterium	VD	-5.16E-02	6.82E-02	53	0	0.453191766839378	0.992735601617248
908	Weaning	Desulfurobacterium	≤4	8.73E-02	6.13E-02	53	0	0.162131353623933	0.992735601617248
909	Feeding	Desulfurobacterium	NeBF	-6.39E-02	4.73E-02	53	0	0.184044114262917	0.992735601617248
910	BMI	Desulfurobacterium	OW	-6.04E-02	5.34E-02	53	0	0.265062348367337	0.992735601617248
911	Delivery	Facklamia	VD	-8.55E-02	8.00E-02	53	0	0.291970505470231	0.992735601617248
912	Weaning	Facklamia	≤4	1.03E-01	7.20E-02	53	0	0.160822477726306	0.992735601617248
913	BMI	Facklamia	OW	-1.11E-01	6.27E-02	53	0	0.0834210780810794	0.992735601617248
914	WG	Facklamia	NWG	7.39E-02	5.22E-02	53	0	0.164336744075871	0.992735601617248
915	Delivery	Phaseolibacter	VD	-1.47E-01	8.43E-02	53	0	0.0898881363507311	0.992735601617248
916	Feeding	Phaseolibacter	NeBF	-3.73E-02	5.84E-02	53	0	0.526500583099489	0.992735601617248
917	BMI	Phaseolibacter	OW	-7.03E-02	6.61E-02	53	0	0.29394145601988	0.992735601617248
918	Delivery	Dethiosulfovibrio	VD	-5.58E-02	8.07E-02	53	0	0.493254625680263	0.992735601617248
919	Firstborn	Dethiosulfovibrio	nFB	-3.43E-02	5.38E-02	53	0	0.52730831775588	0.992735601617248
920	Weaning	Dethiosulfovibrio	≤4	-4.40E-02	7.26E-02	53	0	0.548152480919217	0.992735601617248
921	Feeding	Dethiosulfovibrio	NeBF	7.98E-02	5.60E-02	53	0	0.161892664163583	0.992735601617248
922	Feeding	Tepidimicrobium	NeBF	-5.58E-02	6.18E-02	53	0	0.371691695472467	0.992735601617248
923	BMI	Tepidimicrobium	OW	-6.40E-02	6.99E-02	53	0	0.365254714646437	0.992735601617248
924	WG	Tepidimicrobium	NWG	3.92E-02	5.81E-02	53	0	0.504101819440802	0.992735601617248
925	Delivery	Colwellia	VD	-1.07E-01	8.26E-02	53	0	0.203421273769498	0.992735601617248
926	Weaning	Colwellia	≤4	-1.53E-01	7.42E-02	53	0	0.0458695063098708	0.992735601617248
927	Feeding	Colwellia	NeBF	4.55E-02	5.72E-02	53	0	0.431062632429868	0.992735601617248
928	BMI	Colwellia	OW	4.30E-02	6.47E-02	53	0	0.510507981169495	0.992735601617248
929	Firstborn	Catenovulum	nFB	-2.77E-02	4.36E-02	53	0	0.529670864661505	0.992735601617248
930	Weaning	Catenovulum	≤4	-8.47E-02	5.88E-02	53	0	0.158172124521121	0.992735601617248
931	BMI	Catenovulum	OW	-5.17E-02	5.13E-02	53	0	0.319874463657665	0.992735601617248
932	WG	Catenovulum	NWG	-4.56E-02	4.26E-02	53	0	0.291737951333096	0.992735601617248
933	Delivery	Proteocatella	VD	-1.55E-01	8.13E-02	53	0	0.0635100401943507	0.992735601617248
934	Firstborn	Proteocatella	nFB	-5.72E-02	5.43E-02	53	0	0.298618543454673	0.992735601617248
935	BMI	Proteocatella	OW	-4.48E-02	6.38E-02	53	0	0.486635360160384	0.992735601617248
936	WG	Proteocatella	NWG	4.50E-02	5.30E-02	53	0	0.401140950135268	0.992735601617248
937	Delivery	Brochothrix	VD	-1.24E-01	7.68E-02	53	0	0.115297543304054	0.992735601617248
938	Weaning	Brochothrix	≤4	8.45E-02	6.91E-02	53	0	0.228733529755	0.992735601617248
939	Delivery	Catellicoccus	VD	-1.46E-01	8.00E-02	53	0	0.0749786423940079	0.992735601617248
940	Firstborn	Catellicoccus	nFB	-3.43E-02	5.33E-02	53	0	0.524481362284276	0.992735601617248
941	Weaning	Catellicoccus	≤4	5.30E-02	7.19E-02	53	0	0.465317705182541	0.992735601617248
942	Delivery	Acetobacterium	VD	7.17E-02	6.45E-02	53	0	0.273407427406314	0.992735601617248
943	Weaning	Acetobacterium	≤4	7.84E-02	5.80E-02	53	0	0.18430569151604	0.992735601617248
944	BMI	Acetobacterium	OW	-5.36E-02	5.06E-02	53	0	0.295909825873278	0.992735601617248
945	Feeding	Rhodoluna	NeBF	-5.42E-02	4.89E-02	53	0	0.274231507077126	0.992735601617248
946	WG	Rhodoluna	NWG	-3.86E-02	4.60E-02	53	0	0.406530805326588	0.992735601617248
947	Delivery	Zobellia	VD	1.02E-01	6.84E-02	53	0	0.145443315831224	0.992735601617248
948	Firstborn	Zobellia	nFB	-6.12E-02	4.56E-02	53	0	0.187670598010472	0.992735601617248
949	Feeding	Zobellia	NeBF	4.76E-02	4.74E-02	53	0	0.321791078700274	0.992735601617248
950	BMI	Zobellia	OW	4.32E-02	5.36E-02	53	0	0.425868663912817	0.992735601617248
951	WG	Zobellia	NWG	-5.52E-02	4.46E-02	53	0	0.223116227292071	0.992735601617248
952	Delivery	Pseudopedobacter	VD	-1.22E-01	7.30E-02	53	0	0.103215094481194	0.992735601617248
953	Firstborn	Pseudopedobacter	nFB	3.44E-02	4.87E-02	53	0	0.484298437422974	0.992735601617248
954	Weaning	Pseudopedobacter	≤4	4.41E-02	6.57E-02	53	0	0.505737371476326	0.992735601617248
955	WG	Pseudopedobacter	NWG	4.06E-02	4.76E-02	53	0	0.399340706328078	0.992735601617248
956	Feeding	Thiohalocapsa	NeBF	-5.11E-02	6.10E-02	53	0	0.407742511363853	0.992735601617248
957	Delivery	Ornithinibacillus	VD	-7.76E-02	4.88E-02	53	0	0.119997596377116	0.992735601617248
958	WG	Ornithinibacillus	NWG	-4.64E-02	3.18E-02	53	0	0.152772270743678	0.992735601617248
959	Delivery	Cryptobacterium	VD	6.78E-02	6.97E-02	53	0	0.33669853716569	0.992735601617248
960	BMI	Cryptobacterium	OW	3.46E-02	5.47E-02	53	0	0.530234094557804	0.992735601617248
961	Firstborn	Thermincola	nFB	8.14E-02	5.20E-02	53	0	0.125175857228012	0.992735601617248
962	Weaning	Thermincola	≤4	-9.14E-02	7.01E-02	53	0	0.199551700102265	0.992735601617248
963	Feeding	Thermincola	NeBF	5.14E-02	5.40E-02	53	0	0.346826062322201	0.992735601617248
964	BMI	Thermincola	OW	-3.93E-02	6.11E-02	53	0	0.523327804820304	0.992735601617248
965	Delivery	Bombiscardovia	VD	7.10E-02	6.96E-02	53	0	0.314113351012745	0.992735601617248
966	Firstborn	Bombiscardovia	nFB	-5.55E-02	4.64E-02	53	0	0.238824896889711	0.992735601617248
967	Weaning	Bombiscardovia	≤4	-6.61E-02	6.26E-02	53	0	0.297200903845294	0.992735601617248
968	BMI	Bombiscardovia	OW	4.19E-02	5.46E-02	53	0	0.447041142837956	0.992735601617248
969	Delivery	Alcaligenes	VD	5.64E-02	9.30E-02	53	0	0.548085913075149	0.992735601617248
970	WG	Alcaligenes	NWG	3.81E-02	6.06E-02	53	0	0.533684422746893	0.992735601617248
971	Delivery	Desulfitobacterium	VD	7.50E-02	8.32E-02	53	0	0.372991928387784	0.992735601617248
972	Firstborn	Desulfitobacterium	nFB	-6.36E-02	5.55E-02	53	0	0.25862565793062	0.992735601617248
973	Weaning	Desulfitobacterium	≤4	8.10E-02	7.48E-02	53	0	0.28603024398509	0.992735601617248
974	Feeding	Desulfitobacterium	NeBF	-1.08E-01	5.77E-02	53	0	0.0683281841205447	0.992735601617248
975	WG	Desulfitobacterium	NWG	3.39E-02	5.42E-02	53	0	0.536049779656949	0.992735601617248
976	Delivery	Mannheimia	VD	4.80E-02	4.60E-02	53	0	0.302430800992632	0.992735601617248
977	Firstborn	Mannheimia	nFB	-3.43E-02	3.07E-02	53	0	0.269775305346268	0.992735601617248
978	WG	Mannheimia	NWG	2.89E-02	3.00E-02	53	0	0.340317482171779	0.992735601617248
979	Delivery	Acidithiobacillus	VD	3.18E-02	4.42E-02	53	0	0.475649684527536	0.992735601617248
980	BMI	Acidithiobacillus	OW	-4.09E-02	3.46E-02	53	0	0.244472739900422	0.992735601617248
981	WG	Acidithiobacillus	NWG	5.97E-02	2.88E-02	53	0	0.0445482891477808	0.992735601617248
982	Weaning	Thermophagus	≤4	-6.39E-02	6.21E-02	53	0	0.309981293491825	0.992735601617248
983	Feeding	Thermophagus	NeBF	5.40E-02	4.79E-02	53	0	0.26685928556571	0.992735601617248
984	BMI	Thermophagus	OW	4.75E-02	5.42E-02	53	0	0.385800255431989	0.992735601617248
985	WG	Thermophagus	NWG	-8.73E-02	4.50E-02	53	0	0.0597135187567416	0.992735601617248
986	Weaning	Rubrobacter	≤4	5.09E-02	5.27E-02	53	0	0.339332208691754	0.992735601617248
987	WG	Rubrobacter	NWG	4.84E-02	3.82E-02	53	0	0.211796137284887	0.992735601617248
988	Feeding	Spirochaeta	NeBF	-1.16E-01	5.17E-02	53	0	0.0301985218498678	0.992735601617248
989	Delivery	Actinocorallia	VD	6.71E-02	6.24E-02	53	0	0.288831553110999	0.992735601617248
990	Firstborn	Actinocorallia	nFB	-7.49E-02	4.16E-02	53	0	0.0799849668916334	0.992735601617248
991	Feeding	Actinocorallia	NeBF	8.12E-02	4.33E-02	53	0	0.0682390868128196	0.992735601617248
992	BMI	Actinocorallia	OW	6.19E-02	4.90E-02	53	0	0.213233574694751	0.992735601617248
993	WG	Actinocorallia	NWG	-3.37E-02	4.07E-02	53	0	0.412029419883371	0.992735601617248
994	Feeding	Adlercreutzia	NeBF	-5.73E-02	4.37E-02	53	0	0.198199169124851	0.992735601617248
995	BMI	Adlercreutzia	OW	3.52E-02	4.95E-02	53	0	0.480920639719896	0.992735601617248
996	WG	Adlercreutzia	NWG	-5.20E-02	4.11E-02	53	0	0.213048533152463	0.992735601617248
997	Delivery	Fictibacillus	VD	-1.27E-01	6.24E-02	53	0	0.0484967944661962	0.992735601617248
998	Weaning	Fictibacillus	≤4	3.52E-02	5.61E-02	53	0	0.534261421212914	0.992735601617248
999	BMI	Fictibacillus	OW	-9.61E-02	4.89E-02	53	0	0.0566154720410262	0.992735601617248
1000	Firstborn	Kyrpidia	nFB	-4.03E-02	5.31E-02	53	0	0.452645222524355	0.992735601617248
1001	Weaning	Kyrpidia	≤4	5.20E-02	7.15E-02	53	0	0.471279665237348	0.992735601617248
1002	Firstborn	Pseudoalteromonas	nFB	-4.76E-02	5.26E-02	53	0	0.370970356063244	0.992735601617248
1003	Weaning	Pseudoalteromonas	≤4	-5.11E-02	7.09E-02	53	0	0.475651486554355	0.992735601617248
1004	WG	Pseudoalteromonas	NWG	-3.66E-02	5.14E-02	53	0	0.48107885078538	0.992735601617248
1005	Firstborn	Thorsellia	nFB	-5.64E-02	3.82E-02	53	0	0.147420819357379	0.992735601617248
1006	Weaning	Thorsellia	≤4	-6.60E-02	5.15E-02	53	0	0.207373389025496	0.992735601617248
1007	BMI	Thorsellia	OW	-8.89E-02	4.49E-02	53	0	0.0546625303030046	0.992735601617248
1008	Delivery	Geobacillus	VD	-7.17E-02	5.99E-02	53	0	0.238505744690325	0.992735601617248
1009	Firstborn	Geobacillus	nFB	6.07E-02	3.99E-02	53	0	0.136819195371804	0.992735601617248
1010	Weaning	Geobacillus	≤4	-4.53E-02	5.38E-02	53	0	0.405786201356279	0.992735601617248
1011	Feeding	Geobacillus	NeBF	5.16E-02	4.15E-02	53	0	0.221474036662228	0.992735601617248
1012	BMI	Geobacillus	OW	-3.27E-02	4.69E-02	53	0	0.489738104940316	0.992735601617248
1013	WG	Geobacillus	NWG	-2.37E-02	3.90E-02	53	0	0.547720393261012	0.992735601617248
1014	Delivery	Microbacterium	VD	-1.35E-01	7.26E-02	53	0	0.0710154223403751	0.992735601617248
1015	Delivery	Geofilum	VD	7.44E-02	5.91E-02	53	0	0.215306801728871	0.992735601617248
1016	Firstborn	Geofilum	nFB	-2.68E-02	3.94E-02	53	0	0.500681959430223	0.992735601617248
1017	Delivery	Scardovia	VD	-9.37E-02	7.06E-02	53	0	0.19199561369339	0.992735601617248
1018	Firstborn	Scardovia	nFB	-5.97E-02	4.71E-02	53	0	0.211798517759428	0.992735601617248
1019	WG	Scardovia	NWG	7.11E-02	4.60E-02	53	0	0.130102887419048	0.992735601617248
1020	Delivery	Finegoldia	VD	-4.60E-02	5.22E-02	53	0	0.383504200959353	0.992735601617248
1021	Firstborn	Finegoldia	nFB	-4.92E-02	3.48E-02	53	0	0.165466561381054	0.992735601617248
1022	Feeding	Finegoldia	NeBF	-6.70E-02	3.62E-02	53	0	0.0719478508858079	0.992735601617248
1023	WG	Finegoldia	NWG	5.34E-02	3.40E-02	53	0	0.12492822932848	0.992735601617248
1024	Feeding	Methylarcula	NeBF	-5.90E-02	4.56E-02	53	0	0.203836363769534	0.992735601617248
1025	BMI	Methylarcula	OW	-6.29E-02	5.16E-02	53	0	0.230355055118572	0.992735601617248
1026	Delivery	Fusibacter	VD	-4.53E-02	4.85E-02	53	0	0.355538898575103	0.992735601617248
1027	Weaning	Fusibacter	≤4	-6.47E-02	4.36E-02	53	0	0.145540441908548	0.992735601617248
1028	BMI	Fusibacter	OW	-6.65E-02	3.80E-02	53	0	0.0877150903576805	0.992735601617248
1029	WG	Fusibacter	NWG	-2.17E-02	3.16E-02	53	0	0.496247777180994	0.992735601617248
1030	Delivery	Microgenomates_genera_incertae_sedis	VD	6.63E-02	7.10E-02	53	0	0.356601159179872	0.992735601617248
1031	Weaning	Microgenomates_genera_incertae_sedis	≤4	-8.50E-02	6.39E-02	53	0	0.191160457458476	0.992735601617248
1032	WG	Microgenomates_genera_incertae_sedis	NWG	-5.10E-02	4.63E-02	53	0	0.27747740901645	0.992735601617248
1033	Weaning	Anaeromusa	≤4	3.41E-02	4.77E-02	53	0	0.478413538461014	0.992735601617248
1034	Feeding	Anaeromusa	NeBF	-4.86E-02	3.68E-02	53	0	0.194028240665295	0.992735601617248
1035	WG	Anaeromusa	NWG	2.66E-02	3.46E-02	53	0	0.44686635301206	0.992735601617248
1036	Delivery	Caloramator	VD	-1.14E-01	5.64E-02	53	0	0.0494808299083144	0.992735601617248
1037	Firstborn	Caloramator	nFB	-3.65E-02	3.76E-02	53	0	0.337666467456976	0.992735601617248
1038	Feeding	Caloramator	NeBF	4.70E-02	3.91E-02	53	0	0.236041057754974	0.992735601617248
1039	BMI	Caloramator	OW	-6.17E-02	4.42E-02	53	0	0.170529148211373	0.992735601617248
1040	WG	Caloramator	NWG	2.78E-02	3.67E-02	53	0	0.452964221220803	0.992735601617248
1041	Delivery	Gemmobacter	VD	-1.02E-01	7.39E-02	53	0	0.175450323277808	0.992735601617248
1042	Firstborn	Rhodococcus	nFB	-7.42E-02	4.03E-02	53	0	0.0730416261011232	0.992735601617248
1043	Weaning	Rhodococcus	≤4	-9.53E-02	5.43E-02	53	0	0.087063550752336	0.992735601617248
1044	Feeding	Rhodococcus	NeBF	-3.17E-02	4.19E-02	53	0	0.453634760438258	0.992735601617248
1045	BMI	Rhodococcus	OW	7.03E-02	4.73E-02	53	0	0.145572736715321	0.992735601617248
1046	WG	Rhodococcus	NWG	2.73E-02	3.94E-02	53	0	0.491473362375104	0.992735601617248
1047	Delivery	Vitreoscilla	VD	4.79E-02	7.01E-02	53	0	0.498880998143425	0.992735601617248
1048	BMI	Vitreoscilla	OW	-3.56E-02	5.50E-02	53	0	0.520753525701204	0.992735601617248
1049	WG	Vitreoscilla	NWG	4.34E-02	4.57E-02	53	0	0.348046170598705	0.992735601617248
1050	Weaning	Oceanirhabdus	≤4	4.40E-02	5.97E-02	53	0	0.465874086693748	0.992735601617248
1051	Firstborn	Caldilinea	nFB	4.83E-02	4.79E-02	53	0	0.3191744251074	0.992735601617248
1052	Weaning	Caldilinea	≤4	-5.33E-02	6.45E-02	53	0	0.414125925891316	0.992735601617248
1053	BMI	Caldilinea	OW	-6.89E-02	5.63E-02	53	0	0.228255065799907	0.992735601617248
1054	WG	Caldilinea	NWG	-5.86E-02	4.68E-02	53	0	0.217569477116209	0.992735601617248
1055	Firstborn	Fibrobacter	nFB	-6.81E-02	4.76E-02	53	0	0.1603328790461	0.992735601617248
1056	Feeding	Fibrobacter	NeBF	-5.16E-02	4.95E-02	53	0	0.303091977569377	0.992735601617248
1057	BMI	Fibrobacter	OW	-5.26E-02	5.59E-02	53	0	0.352510935099452	0.992735601617248
1058	Delivery	Moritella	VD	-4.77E-02	7.12E-02	53	0	0.506657723159892	0.992735601617248
1059	Firstborn	Moritella	nFB	-5.39E-02	4.75E-02	53	0	0.262972503608228	0.992735601617248
1060	Delivery	Gp15	VD	-6.15E-02	7.33E-02	53	0	0.407099481825976	0.992735601617248
1061	Weaning	Gp15	≤4	5.47E-02	6.60E-02	53	0	0.411590089317462	0.992735601617248
1062	WG	Gp15	NWG	-4.69E-02	4.78E-02	53	0	0.332736960132829	0.992735601617248
1063	WG	Janibacter	NWG	-7.42E-02	4.32E-02	53	0	0.0936709143756865	0.992735601617248
1064	Firstborn	Mariprofundus	nFB	-5.40E-02	3.91E-02	53	0	0.175257552749634	0.992735601617248
1065	Feeding	Mariprofundus	NeBF	3.64E-02	4.07E-02	53	0	0.375650280907271	0.992735601617248
1066	BMI	Mariprofundus	OW	-3.16E-02	4.60E-02	53	0	0.495345154380554	0.992735601617248
1067	WG	Mariprofundus	NWG	-5.01E-02	3.82E-02	53	0	0.19784466566417	0.992735601617248
1068	Delivery	Thermosyntropha	VD	7.75E-02	4.69E-02	53	0	0.106484306322993	0.992735601617248
1069	Firstborn	Thermosyntropha	nFB	-4.17E-02	3.13E-02	53	0	0.190418614792609	0.992735601617248
1070	Weaning	Thermosyntropha	≤4	5.99E-02	4.22E-02	53	0	0.163463803165733	0.992735601617248
1071	Feeding	Thermosyntropha	NeBF	2.78E-02	3.25E-02	53	0	0.397808015738372	0.992735601617248
1072	BMI	Thermosyntropha	OW	5.17E-02	3.68E-02	53	0	0.167217976171348	0.992735601617248
1073	WG	Thermosyntropha	NWG	1.93E-02	3.06E-02	53	0	0.530788441910082	0.992735601617248
1074	Delivery	Haloplasma	VD	-9.78E-02	5.95E-02	53	0	0.10800333969465	0.992735601617248
1075	WG	Haloplasma	NWG	-5.50E-02	3.88E-02	53	0	0.163490838674303	0.992735601617248
1076	Delivery	Cohnella	VD	-9.58E-02	5.20E-02	53	0	0.0730740939022276	0.992735601617248
1077	Weaning	Cohnella	≤4	3.08E-02	4.68E-02	53	0	0.514344370325036	0.992735601617248
1078	BMI	Cohnella	OW	-2.70E-02	4.08E-02	53	0	0.51167040316951	0.992735601617248
1079	Weaning	Desulfothermus	≤4	5.44E-02	6.28E-02	53	0	0.391217712121755	0.992735601617248
1080	WG	Desulfothermus	NWG	7.86E-02	4.55E-02	53	0	0.0918722626733325	0.992735601617248
1081	Delivery	Marininema	VD	-6.91E-02	7.07E-02	53	0	0.334326849184229	0.992735601617248
1082	Delivery	Parvibaculum	VD	7.22E-02	5.63E-02	53	0	0.206787537075366	0.992735601617248
1083	Firstborn	Parvibaculum	nFB	-3.54E-02	3.75E-02	53	0	0.351012209318057	0.992735601617248
1084	Feeding	Parvibaculum	NeBF	-5.70E-02	3.90E-02	53	0	0.152011536610512	0.992735601617248
1085	BMI	Parvibaculum	OW	-3.35E-02	4.41E-02	53	0	0.451953132529761	0.992735601617248
1086	WG	Parvibaculum	NWG	4.71E-02	3.67E-02	53	0	0.206281730987202	0.992735601617248
1087	Delivery	Anaerovorax	VD	-4.94E-02	6.59E-02	53	0	0.457788236860138	0.992735601617248
1088	Firstborn	Anaerovorax	nFB	-8.40E-02	4.40E-02	53	0	0.0635309340588336	0.992735601617248
1089	Weaning	Anaerovorax	≤4	4.26E-02	5.93E-02	53	0	0.476809303599487	0.992735601617248
1090	BMI	Anaerovorax	OW	1.10E-01	5.17E-02	53	0	0.0392101139698499	0.992735601617248
1091	WG	Anaerovorax	NWG	-5.01E-02	4.30E-02	53	0	0.250864259084858	0.992735601617248
1092	Weaning	Aminobacterium	≤4	4.32E-02	6.55E-02	53	0	0.513581950877937	0.992735601617248
1093	Delivery	Methylophaga	VD	-1.01E-01	5.84E-02	53	0	0.0923163136264308	0.992735601617248
1094	Weaning	Methylophaga	≤4	-1.12E-01	5.26E-02	53	0	0.0401386916946822	0.992735601617248
1095	WG	Methylophaga	NWG	-2.49E-02	3.81E-02	53	0	0.516633546198642	0.992735601617248
1096	Firstborn	Gp16	nFB	-6.38E-02	4.81E-02	53	0	0.192686724418734	0.992735601617248
1097	WG	Gp16	NWG	5.39E-02	4.70E-02	53	0	0.258121260825236	0.992735601617248
1098	Delivery	Brachybacterium	VD	-1.23E-01	6.99E-02	53	0	0.0875239014991774	0.992735601617248
1099	Delivery	Sphingobacterium	VD	1.04E-01	5.89E-02	53	0	0.086025971687202	0.992735601617248
1100	Firstborn	Sphingobacterium	nFB	-3.16E-02	3.93E-02	53	0	0.426798290031361	0.992735601617248
1101	Weaning	Sphingobacterium	≤4	-6.84E-02	5.30E-02	53	0	0.204306316516676	0.992735601617248
1102	BMI	Sphingobacterium	OW	9.48E-02	4.62E-02	53	0	0.046905287809999	0.992735601617248
1103	WG	Sphingobacterium	NWG	-6.61E-02	3.84E-02	53	0	0.0933193078317946	0.992735601617248
1104	Delivery	Pricia	VD	3.71E-02	5.89E-02	53	0	0.531926156616236	0.992735601617248
1105	Weaning	Pricia	≤4	5.29E-02	5.30E-02	53	0	0.323630855633442	0.992735601617248
1106	Feeding	Pricia	NeBF	-5.30E-02	4.08E-02	53	0	0.2017370583374	0.992735601617248
1107	BMI	Pricia	OW	3.85E-02	4.62E-02	53	0	0.408882648858578	0.992735601617248
1108	Firstborn	Aliidiomarina	nFB	-6.15E-02	4.53E-02	53	0	0.182524488434662	0.992735601617248
1109	Weaning	Aliidiomarina	≤4	-3.75E-02	6.11E-02	53	0	0.542369880617716	0.992735601617248
1110	WG	Aliidiomarina	NWG	-4.29E-02	4.43E-02	53	0	0.338159590949258	0.992735601617248
1111	Firstborn	Trueperella	nFB	-4.09E-02	2.80E-02	53	0	0.152336652143236	0.992735601617248
1112	Weaning	Trueperella	≤4	-3.41E-02	3.78E-02	53	0	0.372049669432267	0.992735601617248
1113	Feeding	Trueperella	NeBF	-5.74E-02	2.91E-02	53	0	0.0561049766202965	0.992735601617248
1114	BMI	Trueperella	OW	-2.15E-02	3.29E-02	53	0	0.518543924118834	0.992735601617248
1115	WG	Trueperella	NWG	4.65E-02	2.74E-02	53	0	0.0975008944426858	0.992735601617248
1116	Firstborn	Shuttleworthia	nFB	-3.82E-02	3.75E-02	53	0	0.314794347827756	0.992735601617248
1117	Weaning	Shuttleworthia	≤4	6.84E-02	5.05E-02	53	0	0.183859395243774	0.992735601617248
1118	WG	Shuttleworthia	NWG	5.17E-02	3.66E-02	53	0	0.165638991438814	0.992735601617248
1119	Delivery	Anaerovibrio	VD	4.09E-02	5.05E-02	53	0	0.422533818076928	0.992735601617248
1120	Weaning	Anaerovibrio	≤4	3.61E-02	4.54E-02	53	0	0.430981404191528	0.992735601617248
1121	Feeding	Anaerovibrio	NeBF	5.17E-02	3.50E-02	53	0	0.147569461474561	0.992735601617248
1122	BMI	Anaerovibrio	OW	-4.08E-02	3.96E-02	53	0	0.308791113739011	0.992735601617248
1123	Weaning	Cryobacterium	≤4	-5.71E-02	5.85E-02	53	0	0.335228575443869	0.992735601617248
1124	BMI	Cryobacterium	OW	-3.11E-02	5.10E-02	53	0	0.54477132432707	0.992735601617248
1125	WG	Cryobacterium	NWG	-5.24E-02	4.24E-02	53	0	0.224097275116192	0.992735601617248
1126	Weaning	Intrasporangium	≤4	-5.54E-02	6.66E-02	53	0	0.410710637689832	0.992735601617248
1127	Feeding	Intrasporangium	NeBF	-3.57E-02	5.13E-02	53	0	0.490543893826154	0.992735601617248
1128	WG	Intrasporangium	NWG	-6.20E-02	4.82E-02	53	0	0.206120753504162	0.992735601617248
1129	Delivery	Parcubacteria_genera_incertae_sedis	VD	7.55E-02	5.57E-02	53	0	0.183150913241533	0.992735601617248
1130	Weaning	Parcubacteria_genera_incertae_sedis	≤4	-4.95E-02	5.01E-02	53	0	0.329514291752178	0.992735601617248
1131	BMI	Parcubacteria_genera_incertae_sedis	OW	7.57E-02	4.37E-02	53	0	0.090936048302242	0.992735601617248
1132	WG	Parcubacteria_genera_incertae_sedis	NWG	-3.99E-02	3.63E-02	53	0	0.278169180465975	0.992735601617248
1133	Delivery	Pelosinus	VD	-2.87E-02	4.65E-02	53	0	0.541151077947113	0.992735601617248
1134	Firstborn	Pelosinus	nFB	2.99E-02	3.10E-02	53	0	0.341777941004609	0.992735601617248
1135	WG	Pelosinus	NWG	2.99E-02	3.03E-02	53	0	0.329384837905149	0.992735601617248
1136	Firstborn	Tessaracoccus	nFB	-5.02E-02	4.70E-02	53	0	0.291359735430711	0.992735601617248
1137	Feeding	Tessaracoccus	NeBF	-3.37E-02	4.88E-02	53	0	0.494533874798351	0.992735601617248
1138	Delivery	Arsenophonus	VD	4.32E-02	5.54E-02	53	0	0.440140757467426	0.992735601617248
1139	BMI	Arsenophonus	OW	-6.21E-02	4.34E-02	53	0	0.160696251484304	0.992735601617248
1140	Delivery	Oxobacter	VD	-6.19E-02	4.62E-02	53	0	0.188463300618805	0.992735601617248
1141	Firstborn	Oxobacter	nFB	-3.84E-02	3.08E-02	53	0	0.219820848522236	0.992735601617248
1142	Weaning	Oxobacter	≤4	-5.23E-02	4.16E-02	53	0	0.215777616617669	0.992735601617248
1143	Feeding	Oxobacter	NeBF	2.70E-02	3.20E-02	53	0	0.405221984229102	0.992735601617248
1144	BMI	Oxobacter	OW	4.62E-02	3.62E-02	53	0	0.209997469066588	0.992735601617248
1145	WG	Oxobacter	NWG	2.78E-02	3.01E-02	53	0	0.36215562437412	0.992735601617248
1146	Delivery	Glaciecola	VD	5.82E-02	6.79E-02	53	0	0.396554593730486	0.992735601617248
1147	Weaning	Glaciecola	≤4	8.15E-02	6.11E-02	53	0	0.189781929672664	0.992735601617248
1148	Feeding	Glaciecola	NeBF	-3.60E-02	4.71E-02	53	0	0.448654099823304	0.992735601617248
1149	BMI	Glaciecola	OW	-3.23E-02	5.32E-02	53	0	0.548155069151168	0.992735601617248
1150	Firstborn	Thiomicrospira	nFB	-3.11E-02	2.98E-02	53	0	0.302079367239367	0.992735601617248
1151	Weaning	Thiomicrospira	≤4	3.26E-02	4.01E-02	53	0	0.421833403992198	0.992735601617248
1152	WG	Thiomicrospira	NWG	3.71E-02	2.91E-02	53	0	0.209467872704106	0.992735601617248
1153	Delivery	Sporohalobacter	VD	5.71E-02	5.69E-02	53	0	0.322051030949364	0.992735601617248
1154	Delivery	Bdellovibrio	VD	-5.55E-02	5.71E-02	53	0	0.336498098114652	0.992735601617248
1155	Delivery	Gp7	VD	-9.27E-02	6.19E-02	53	0	0.142326657817945	0.992735601617248
1156	Firstborn	Gp7	nFB	-6.97E-02	4.13E-02	53	0	0.0997203623417081	0.992735601617248
1157	Feeding	Gp7	NeBF	-5.49E-02	4.29E-02	53	0	0.208705686309098	0.992735601617248
1158	BMI	Gp7	OW	-9.27E-02	4.85E-02	53	0	0.0636973158102194	0.992735601617248
1159	Firstborn	Alishewanella	nFB	-7.54E-02	4.09E-02	53	0	0.0731924080944368	0.992735601617248
1160	Feeding	Alishewanella	NeBF	-7.81E-02	4.26E-02	53	0	0.0739911617872163	0.992735601617248
1161	BMI	Alishewanella	OW	-5.98E-02	4.81E-02	53	0	0.221232466544107	0.992735601617248
1162	WG	Alishewanella	NWG	-3.18E-02	4.00E-02	53	0	0.431101637813455	0.992735601617248
1163	Weaning	Sporolactobacillus	≤4	9.88E-02	5.27E-02	53	0	0.0683473790390376	0.992735601617248
1164	Feeding	Sporolactobacillus	NeBF	-7.06E-02	4.06E-02	53	0	0.0901751789782326	0.992735601617248
1165	Firstborn	Chlorobaculum	nFB	3.87E-02	3.67E-02	53	0	0.297480108449314	0.992735601617248
1166	Feeding	Chlorobaculum	NeBF	-4.67E-02	3.81E-02	53	0	0.228021130022646	0.992735601617248
1167	BMI	Chlorobaculum	OW	5.17E-02	4.31E-02	53	0	0.237749581512228	0.992735601617248
1168	WG	Chlorobaculum	NWG	4.22E-02	3.58E-02	53	0	0.246164438412194	0.992735601617248
1169	Delivery	Ureibacillus	VD	-7.55E-02	6.74E-02	53	0	0.269857148669634	0.992735601617248
1170	Weaning	Ureibacillus	≤4	4.86E-02	6.06E-02	53	0	0.428057608461675	0.992735601617248
1171	BMI	Ureibacillus	OW	-5.95E-02	5.29E-02	53	0	0.267248636871342	0.992735601617248
1172	WG	Ureibacillus	NWG	2.77E-02	4.39E-02	53	0	0.532128937940374	0.992735601617248
1173	Firstborn	Mogibacterium	nFB	-3.03E-02	3.74E-02	53	0	0.423787068386185	0.992735601617248
1174	Feeding	Mogibacterium	NeBF	5.70E-02	3.89E-02	53	0	0.15087305689301	0.992735601617248
1175	BMI	Mogibacterium	OW	-2.86E-02	4.40E-02	53	0	0.519531342136313	0.992735601617248
1176	WG	Mogibacterium	NWG	5.05E-02	3.66E-02	53	0	0.175045227253439	0.992735601617248
1177	Delivery	Sulfurihydrogenibium	VD	5.89E-02	5.46E-02	53	0	0.287084766580578	0.992735601617248
1178	Firstborn	Sulfurihydrogenibium	nFB	-3.62E-02	3.64E-02	53	0	0.326313939651267	0.992735601617248
1179	Weaning	Sulfurihydrogenibium	≤4	-3.79E-02	4.91E-02	53	0	0.444753210475771	0.992735601617248
1180	Feeding	Sulfurihydrogenibium	NeBF	4.95E-02	3.78E-02	53	0	0.19796083383778	0.992735601617248
1181	WG	Sulfurihydrogenibium	NWG	-2.18E-02	3.56E-02	53	0	0.543135751334512	0.992735601617248
1182	Delivery	Texcoconibacillus	VD	4.57E-02	5.02E-02	53	0	0.368844663906852	0.992735601617248
1183	Firstborn	Texcoconibacillus	nFB	-2.12E-02	3.35E-02	53	0	0.529909719795098	0.992735601617248
1184	Weaning	Texcoconibacillus	≤4	-5.39E-02	4.52E-02	53	0	0.240060821127999	0.992735601617248
1185	Feeding	Texcoconibacillus	NeBF	6.75E-02	3.48E-02	53	0	0.0598012835748354	0.992735601617248
1186	BMI	Texcoconibacillus	OW	2.91E-02	3.94E-02	53	0	0.464009369084377	0.992735601617248
1187	WG	Texcoconibacillus	NWG	-3.39E-02	3.27E-02	53	0	0.307145156068373	0.992735601617248
1188	Feeding	Oleispira	NeBF	-3.14E-02	3.31E-02	53	0	0.347931980253774	0.992735601617248
1189	WG	Oleispira	NWG	-2.08E-02	3.11E-02	53	0	0.506747954132491	0.992735601617248
1190	Delivery	Cryptosporangium	VD	-1.08E-01	4.98E-02	53	0	0.0362508327888076	0.992735601617248
1191	Firstborn	Cryptosporangium	nFB	-2.84E-02	3.32E-02	53	0	0.397393190955513	0.992735601617248
1192	Weaning	Cryptosporangium	≤4	4.57E-02	4.48E-02	53	0	0.314105986072929	0.992735601617248
1193	Feeding	Cryptosporangium	NeBF	-3.38E-02	3.45E-02	53	0	0.332907492774566	0.992735601617248
1194	Delivery	Clostridiisalibacter	VD	4.81E-02	3.92E-02	53	0	0.227597032491315	0.992735601617248
1195	Weaning	Clostridiisalibacter	≤4	4.15E-02	3.53E-02	53	0	0.246650823779966	0.992735601617248
1196	Feeding	Clostridiisalibacter	NeBF	3.19E-02	2.72E-02	53	0	0.247526460895731	0.992735601617248
1197	BMI	Clostridiisalibacter	OW	1.91E-02	3.07E-02	53	0	0.537207332622159	0.992735601617248
1198	WG	Clostridiisalibacter	NWG	5.15E-02	2.55E-02	53	0	0.0506932056605492	0.992735601617248
1199	Feeding	Succinimonas	NeBF	-2.94E-02	4.59E-02	53	0	0.525862092351039	0.992735601617248
1200	WG	Succinimonas	NWG	-2.76E-02	4.32E-02	53	0	0.527104046724	0.992735601617248
1201	Delivery	Volucribacter	VD	4.36E-02	4.57E-02	53	0	0.345829997211424	0.992735601617248
1202	Firstborn	Volucribacter	nFB	-2.67E-02	3.05E-02	53	0	0.385776533230423	0.992735601617248
1203	Feeding	Volucribacter	NeBF	2.31E-02	3.17E-02	53	0	0.470274046826616	0.992735601617248
1204	WG	Volucribacter	NWG	2.96E-02	2.98E-02	53	0	0.326273414699985	0.992735601617248
1205	Weaning	GpX	≤4	-5.89E-02	4.49E-02	53	0	0.197354457987725	0.992735601617248
1206	Feeding	GpX	NeBF	2.73E-02	3.46E-02	53	0	0.43454390066482	0.992735601617248
1207	WG	GpX	NWG	-2.22E-02	3.25E-02	53	0	0.498327134907759	0.992735601617248
1208	WG	Armatimonadetes_gp5	NWG	3.42E-02	3.03E-02	53	0	0.266011642384912	0.992735601617248
1209	Weaning	Algoriphagus	≤4	4.12E-02	4.46E-02	53	0	0.361584925794417	0.992735601617248
1210	BMI	Algoriphagus	OW	2.84E-02	3.89E-02	53	0	0.469285011505472	0.992735601617248
1211	WG	Algoriphagus	NWG	-3.64E-02	3.23E-02	53	0	0.266622710814631	0.992735601617248
1212	Feeding	Chryseobacterium	NeBF	3.14E-02	4.29E-02	53	0	0.46895650387474	0.992735601617248
1213	BMI	Chryseobacterium	OW	3.43E-02	4.85E-02	53	0	0.483084511223502	0.992735601617248
1214	Delivery	Asticcacaulis	VD	7.76E-02	4.70E-02	53	0	0.106551817683421	0.992735601617248
1215	Firstborn	Asticcacaulis	nFB	-4.17E-02	3.13E-02	53	0	0.191371277141285	0.992735601617248
1216	Weaning	Asticcacaulis	≤4	6.00E-02	4.22E-02	53	0	0.163429047258859	0.992735601617248
1217	Feeding	Asticcacaulis	NeBF	2.78E-02	3.26E-02	53	0	0.398518575703998	0.992735601617248
1218	BMI	Asticcacaulis	OW	5.18E-02	3.68E-02	53	0	0.167179186897678	0.992735601617248
1219	WG	Asticcacaulis	NWG	1.93E-02	3.06E-02	53	0	0.531525249999249	0.992735601617248
1220	Delivery	Marichromatium	VD	-1.05E-01	5.30E-02	53	0	0.0541281184929937	0.992735601617248
1221	Weaning	Marichromatium	≤4	5.92E-02	4.77E-02	53	0	0.221612956288956	0.992735601617248
1222	Feeding	Marichromatium	NeBF	-3.66E-02	3.68E-02	53	0	0.325017435316703	0.992735601617248
1223	Delivery	Demequina	VD	-3.22E-02	4.71E-02	53	0	0.498115871125901	0.992735601617248
1224	Firstborn	Demequina	nFB	2.78E-02	3.14E-02	53	0	0.381954100196725	0.992735601617248
1225	Delivery	Desulfosporosinus	VD	5.27E-02	4.61E-02	53	0	0.260343335627804	0.992735601617248
1226	Feeding	Desulfosporosinus	NeBF	-2.43E-02	3.20E-02	53	0	0.45103643274341	0.992735601617248
1227	BMI	Desulfosporosinus	OW	3.55E-02	3.61E-02	53	0	0.331615373850012	0.992735601617248
1228	Delivery	Salinibacter	VD	-3.96E-02	4.58E-02	53	0	0.392120974392606	0.992735601617248
1229	Firstborn	Salinibacter	nFB	6.22E-02	3.06E-02	53	0	0.048660633871187	0.992735601617248
1230	Weaning	Salinibacter	≤4	-9.00E-02	4.12E-02	53	0	0.034970092162914	0.992735601617248
1231	Delivery	Tissierella	VD	2.88E-02	4.24E-02	53	0	0.500629925341911	0.992735601617248
1232	Firstborn	Tissierella	nFB	4.29E-02	2.83E-02	53	0	0.137281713312669	0.992735601617248
1233	Weaning	Tissierella	≤4	3.14E-02	3.81E-02	53	0	0.415404089756743	0.992735601617248
1234	Feeding	Tissierella	NeBF	5.85E-02	2.94E-02	53	0	0.0535646780649389	0.992735601617248
1235	BMI	Tissierella	OW	-3.34E-02	3.32E-02	53	0	0.320798719661938	0.992735601617248
1236	WG	Tissierella	NWG	4.11E-02	2.76E-02	53	0	0.145003700427794	0.992735601617248
1237	Delivery	Kineococcus	VD	-9.29E-02	4.69E-02	53	0	0.0549322459070294	0.992735601617248
1238	Firstborn	Kineococcus	nFB	-5.79E-02	3.13E-02	53	0	0.0719110718879569	0.992735601617248
1239	BMI	Kineococcus	OW	7.64E-02	3.68E-02	53	0	0.0444964505175856	0.992735601617248
1240	Delivery	Thermoanaerobacter	VD	9.87E-02	6.39E-02	53	0	0.13060536929284	0.992735601617248
1241	Firstborn	Thermoanaerobacter	nFB	-4.81E-02	4.26E-02	53	0	0.266095409911844	0.992735601617248
1242	Feeding	Thermoanaerobacter	NeBF	-4.13E-02	4.43E-02	53	0	0.356883328082103	0.992735601617248
1243	WG	Thermoanaerobacter	NWG	-2.63E-02	4.17E-02	53	0	0.530895314573268	0.992735601617248
1244	Delivery	Ignavibacterium	VD	4.67E-02	4.65E-02	53	0	0.321370451025785	0.992735601617248
1245	Firstborn	Ignavibacterium	nFB	3.26E-02	3.10E-02	53	0	0.298751284403679	0.992735601617248
1246	Weaning	Ignavibacterium	≤4	7.02E-02	4.18E-02	53	0	0.100879267621644	0.992735601617248
1247	Feeding	Ignavibacterium	NeBF	-4.82E-02	3.22E-02	53	0	0.142838946549081	0.992735601617248
1248	BMI	Ignavibacterium	OW	-4.78E-02	3.64E-02	53	0	0.197569651176895	0.992735601617248
1249	WG	Ignavibacterium	NWG	2.51E-02	3.03E-02	53	0	0.411329798840489	0.992735601617248
1250	Feeding	Armatimonadetes_gp4	NeBF	-3.15E-02	5.22E-02	53	0	0.54982559341065	0.994169058589042
1251	Feeding	Edwardsiella	NeBF	-4.42E-02	7.33E-02	53	0	0.549630600429813	0.994169058589042
1252	Weaning	Proteocatella	≤4	-4.40E-02	7.31E-02	53	0	0.550779950982263	0.994305067136376
1253	Firstborn	Cryptobacterium	nFB	-2.80E-02	4.65E-02	53	0	0.550575259436665	0.994305067136376
1254	Firstborn	Shewanella	nFB	-7.16E-02	1.19E-01	53	0	0.5512549390468	0.994368957036572
1255	Weaning	Pasteurella	≤4	9.06E-02	1.51E-01	53	0	0.551908604410135	0.99475479137508
1256	BMI	Veillonella	OW	6.39E-02	2.32E-01	53	0	0.784757143842135	0.994947210201334
1257	WG	Veillonella	NWG	1.08E-01	1.93E-01	53	0	0.580619611203765	0.994947210201334
1258	Firstborn	Bacteroides	nFB	1.75E-01	3.39E-01	53	0	0.607674959484799	0.994947210201334
1259	Weaning	Bacteroides	≤4	1.09E-01	4.56E-01	53	0	0.812194682381205	0.994947210201334
1260	Firstborn	Bifidobacterium	nFB	-2.89E-02	1.55E-01	53	0	0.85311760402932	0.994947210201334
1261	WG	Bifidobacterium	NWG	-5.27E-02	1.52E-01	53	0	0.729871736004204	0.994947210201334
1262	Delivery	Escherichia.Shigella	VD	-1.51E-01	3.51E-01	53	0	0.668916999445378	0.994947210201334
1263	Firstborn	Escherichia.Shigella	nFB	5.10E-02	2.34E-01	53	0	0.828734072330586	0.994947210201334
1264	Weaning	Escherichia.Shigella	≤4	1.67E-01	3.16E-01	53	0	0.598930476797028	0.994947210201334
1265	Weaning	Streptococcus	≤4	3.11E-02	2.58E-01	53	0	0.904671600729187	0.994947210201334
1266	Delivery	Klebsiella	VD	1.70E-01	4.72E-01	53	0	0.720839943423048	0.994947210201334
1267	Feeding	Klebsiella	NeBF	-1.68E-01	3.27E-01	53	0	0.609460503145879	0.994947210201334
1268	Firstborn	Lachnospiracea_incertae_sedis	nFB	3.30E-02	2.53E-01	53	0	0.896887717521329	0.994947210201334
1269	Delivery	Lactobacillus	VD	-1.63E-01	4.25E-01	53	0	0.702968655855927	0.994947210201334
1270	BMI	Lactobacillus	OW	3.35E-02	3.33E-01	53	0	0.920475387371747	0.994947210201334
1271	WG	Lactobacillus	NWG	9.03E-02	2.77E-01	53	0	0.746153495755985	0.994947210201334
1272	Firstborn	Collinsella	nFB	-3.65E-02	3.29E-01	53	0	0.912414461262939	0.994947210201334
1273	Weaning	Collinsella	≤4	-1.09E-01	4.44E-01	53	0	0.806677315309072	0.994947210201334
1274	BMI	Collinsella	OW	-1.26E-01	3.87E-01	53	0	0.745887799812606	0.994947210201334
1275	WG	Collinsella	NWG	-1.62E-01	3.22E-01	53	0	0.618078910057193	0.994947210201334
1276	WG	Sutterella	NWG	9.34E-02	2.37E-01	53	0	0.695835243963321	0.994947210201334
1277	Feeding	Clostridium_XVIII	NeBF	-1.20E-01	3.11E-01	53	0	0.701350184202471	0.994947210201334
1278	BMI	Clostridium_XVIII	OW	-1.54E-01	3.52E-01	53	0	0.663343109534035	0.994947210201334
1279	WG	Clostridium_XVIII	NWG	9.00E-02	2.92E-01	53	0	0.759671362322584	0.994947210201334
1280	BMI	Flavonifractor	OW	7.98E-02	3.49E-01	53	0	0.820469014720024	0.994947210201334
1281	WG	Flavonifractor	NWG	4.39E-02	2.90E-01	53	0	0.880700514991474	0.994947210201334
1282	Weaning	Alistipes	≤4	3.46E-02	2.76E-01	53	0	0.900768591512204	0.994947210201334
1283	Feeding	Alistipes	NeBF	8.74E-02	2.13E-01	53	0	0.683395440312552	0.994947210201334
1284	BMI	Alistipes	OW	-4.30E-02	2.40E-01	53	0	0.859095982228484	0.994947210201334
1285	Firstborn	Erysipelotrichaceae_incertae_sedis	nFB	9.58E-02	2.96E-01	53	0	0.748102737722819	0.994947210201334
1286	Weaning	Erysipelotrichaceae_incertae_sedis	≤4	-2.24E-01	4.00E-01	53	0	0.578568045041483	0.994947210201334
1287	WG	Enterococcus	NWG	-8.92E-02	2.20E-01	53	0	0.687466148367742	0.994947210201334
1288	Feeding	Megasphaera	NeBF	-9.92E-02	2.53E-01	53	0	0.697475312465444	0.994947210201334
1289	WG	Megasphaera	NWG	1.17E-01	2.38E-01	53	0	0.625113114720242	0.994947210201334
1290	Weaning	Haemophilus	≤4	1.26E-01	3.72E-01	53	0	0.735864919203195	0.994947210201334
1291	Feeding	Haemophilus	NeBF	-1.07E-01	2.87E-01	53	0	0.71179688913676	0.994947210201334
1292	BMI	Haemophilus	OW	-1.14E-01	3.24E-01	53	0	0.726583366090338	0.994947210201334
1293	Delivery	Clostridium_XlVa	VD	-4.63E-02	3.43E-01	53	0	0.893291242356772	0.994947210201334
1294	Firstborn	Clostridium_XlVa	nFB	-1.26E-01	2.29E-01	53	0	0.585068748629269	0.994947210201334
1295	Weaning	Citrobacter	≤4	6.73E-02	2.60E-01	53	0	0.796930255858969	0.994947210201334
1296	Firstborn	Fusicatenibacter	nFB	4.95E-02	2.30E-01	53	0	0.830791660109651	0.994947210201334
1297	BMI	Fusicatenibacter	OW	7.86E-02	2.70E-01	53	0	0.772777391998525	0.994947210201334
1298	Weaning	Enterobacter	≤4	1.88E-01	3.27E-01	53	0	0.568872290098516	0.994947210201334
1299	BMI	Enterobacter	OW	7.35E-02	2.85E-01	53	0	0.797986337989801	0.994947210201334
1300	WG	Enterobacter	NWG	6.94E-02	2.37E-01	53	0	0.771168858687262	0.994947210201334
1301	BMI	Pediococcus	OW	-2.13E-02	2.10E-01	53	0	0.919591872363021	0.994947210201334
1302	WG	Pediococcus	NWG	7.85E-02	1.74E-01	53	0	0.654822942719537	0.994947210201334
1303	Delivery	Acidaminococcus	VD	1.29E-01	2.82E-01	53	0	0.65054068043857	0.994947210201334
1304	Weaning	Acidaminococcus	≤4	-8.78E-02	2.53E-01	53	0	0.730687719990056	0.994947210201334
1305	BMI	Acidaminococcus	OW	-8.59E-02	2.21E-01	53	0	0.69927071248616	0.994947210201334
1306	Feeding	Parasutterella	NeBF	5.45E-02	1.53E-01	53	0	0.723398314523224	0.994947210201334
1307	BMI	Parasutterella	OW	6.98E-02	1.73E-01	53	0	0.688313439161163	0.994947210201334
1308	Firstborn	Megamonas	nFB	1.18E-02	4.17E-02	53	0	0.779083297992827	0.994947210201334
1309	Weaning	Megamonas	≤4	2.72E-02	5.62E-02	53	0	0.631082891804511	0.994947210201334
1310	Feeding	Megamonas	NeBF	2.36E-02	4.33E-02	53	0	0.588526052987993	0.994947210201334
1311	WG	Megamonas	NWG	-1.25E-02	4.07E-02	53	0	0.760441064697413	0.994947210201334
1312	WG	Mitsuokella	NWG	-5.67E-02	9.69E-02	53	0	0.561569796815146	0.994947210201334
1313	Delivery	Kluyvera	VD	-8.32E-02	2.65E-01	53	0	0.755116591963303	0.994947210201334
1314	Weaning	Kluyvera	≤4	1.37E-01	2.38E-01	53	0	0.568069765295521	0.994947210201334
1315	Delivery	Faecalibacterium	VD	1.08E-01	3.07E-01	53	0	0.727487251570896	0.994947210201334
1316	Firstborn	Faecalibacterium	nFB	-3.36E-02	2.05E-01	53	0	0.87081824321943	0.994947210201334
1317	BMI	Faecalibacterium	OW	1.26E-01	2.41E-01	53	0	0.602655174011396	0.994947210201334
1318	Firstborn	Anaerostipes	nFB	-6.76E-02	2.61E-01	53	0	0.796933357776018	0.994947210201334
1319	Weaning	Anaerostipes	≤4	8.97E-02	3.52E-01	53	0	0.800044383807724	0.994947210201334
1320	WG	Anaerostipes	NWG	5.15E-02	2.55E-01	53	0	0.840881211395764	0.994947210201334
1321	Delivery	Clostridium_IV	VD	1.38E-01	2.68E-01	53	0	0.608833144008841	0.994947210201334
1322	Firstborn	Clostridium_IV	nFB	-8.17E-02	1.79E-01	53	0	0.650082567862169	0.994947210201334
1323	BMI	Ruminococcus2	OW	-5.64E-02	2.69E-01	53	0	0.835008534210188	0.994947210201334
1324	WG	Ruminococcus2	NWG	4.17E-02	2.24E-01	53	0	0.853270359674524	0.994947210201334
1325	Delivery	Intestinimonas	VD	1.18E-01	2.01E-01	53	0	0.56110434090826	0.994947210201334
1326	Feeding	Intestinimonas	NeBF	-5.74E-02	1.39E-01	53	0	0.682677745886477	0.994947210201334
1327	BMI	Intestinimonas	OW	-5.84E-02	1.58E-01	53	0	0.712948520245739	0.994947210201334
1328	WG	Intestinimonas	NWG	7.47E-02	1.31E-01	53	0	0.571635580313202	0.994947210201334
1329	BMI	Intestinibacter	OW	5.47E-02	2.76E-01	53	0	0.843624210020276	0.994947210201334
1330	WG	Intestinibacter	NWG	1.07E-01	2.29E-01	53	0	0.643464238462659	0.994947210201334
1331	Weaning	Campylobacter	≤4	1.84E-02	1.64E-01	53	0	0.911010410441749	0.994947210201334
1332	BMI	Campylobacter	OW	-5.13E-02	1.43E-01	53	0	0.721442983805574	0.994947210201334
1333	WG	Campylobacter	NWG	-5.31E-02	1.19E-01	53	0	0.657035883108698	0.994947210201334
1334	BMI	Dialister	OW	6.08E-02	1.53E-01	53	0	0.694103276177525	0.994947210201334
1335	Delivery	Eggerthella	VD	6.79E-02	4.24E-01	53	0	0.873512296106144	0.994947210201334
1336	Firstborn	Eggerthella	nFB	-4.49E-02	2.83E-01	53	0	0.874480862328831	0.994947210201334
1337	Feeding	Eggerthella	NeBF	-1.28E-01	2.94E-01	53	0	0.666329906519151	0.994947210201334
1338	WG	Eggerthella	NWG	-6.39E-02	2.76E-01	53	0	0.818143405657108	0.994947210201334
1339	Firstborn	Dorea	nFB	-6.91E-02	2.13E-01	53	0	0.747025725593596	0.994947210201334
1340	Weaning	Senegalimassilia	≤4	-2.79E-02	9.93E-02	53	0	0.780409633090782	0.994947210201334
1341	WG	Senegalimassilia	NWG	-3.22E-02	7.20E-02	53	0	0.657368192947342	0.994947210201334
1342	Firstborn	Photorhabdus	nFB	3.55E-02	1.52E-01	53	0	0.817319743165053	0.994947210201334
1343	Weaning	Photorhabdus	≤4	7.30E-02	2.06E-01	53	0	0.724339092429862	0.994947210201334
1344	WG	Photorhabdus	NWG	4.14E-02	1.49E-01	53	0	0.782331021802257	0.994947210201334
1345	Delivery	Raoultella	VD	5.57E-02	2.35E-01	53	0	0.81430337657458	0.994947210201334
1346	Feeding	Raoultella	NeBF	2.45E-02	1.63E-01	53	0	0.881505264724812	0.994947210201334
1347	BMI	Raoultella	OW	-4.78E-02	1.85E-01	53	0	0.797041383998018	0.994947210201334
1348	WG	Raoultella	NWG	5.77E-02	1.53E-01	53	0	0.708929361187417	0.994947210201334
1349	Weaning	Romboutsia	≤4	1.19E-01	2.65E-01	53	0	0.655808681516057	0.994947210201334
1350	BMI	Romboutsia	OW	3.70E-02	2.31E-01	53	0	0.87353498393967	0.994947210201334
1351	Firstborn	Actinomyces	nFB	-1.66E-02	1.12E-01	53	0	0.883096575512272	0.994947210201334
1352	WG	Actinomyces	NWG	-2.99E-02	1.10E-01	53	0	0.786370722300471	0.994947210201334
1353	BMI	Dysgonomonas	OW	-6.39E-02	1.78E-01	53	0	0.721767552499529	0.994947210201334
1354	BMI	Eubacterium	OW	-6.70E-02	1.18E-01	53	0	0.574204597804463	0.994947210201334
1355	WG	Eubacterium	NWG	-3.60E-02	9.83E-02	53	0	0.716376160288853	0.994947210201334
1356	Weaning	Cronobacter	≤4	7.49E-02	2.70E-01	53	0	0.782925251351263	0.994947210201334
1357	Feeding	Cronobacter	NeBF	-9.06E-02	2.08E-01	53	0	0.665970233292474	0.994947210201334
1358	WG	Cronobacter	NWG	9.50E-02	1.96E-01	53	0	0.63015522289197	0.994947210201334
1359	Weaning	Staphylococcus	≤4	-7.63E-02	2.14E-01	53	0	0.723694055735168	0.994947210201334
1360	Firstborn	Bilophila	nFB	-3.81E-02	1.01E-01	53	0	0.70882750654786	0.994947210201334
1361	Feeding	Bilophila	NeBF	3.30E-02	1.05E-01	53	0	0.756025126170982	0.994947210201334
1362	BMI	Bilophila	OW	5.38E-02	1.19E-01	53	0	0.654007087852668	0.994947210201334
1363	Weaning	Oscillibacter	≤4	5.78E-02	1.31E-01	53	0	0.662101302579439	0.994947210201334
1364	Feeding	Oscillibacter	NeBF	3.22E-02	1.01E-01	53	0	0.751990925895664	0.994947210201334
1365	WG	Oscillibacter	NWG	-2.19E-02	9.51E-02	53	0	0.81911998103516	0.994947210201334
1366	Firstborn	Siccibacter	nFB	-2.65E-02	1.15E-01	53	0	0.818592910420353	0.994947210201334
1367	Weaning	Siccibacter	≤4	-4.02E-02	1.55E-01	53	0	0.796133467438669	0.994947210201334
1368	WG	Siccibacter	NWG	-3.15E-02	1.12E-01	53	0	0.780035723095437	0.994947210201334
1369	Delivery	Atopobium	VD	3.29E-02	1.67E-01	53	0	0.844634334408735	0.994947210201334
1370	BMI	Atopobium	OW	5.47E-02	1.31E-01	53	0	0.678283918597369	0.994947210201334
1371	Feeding	Prevotella	NeBF	2.19E-02	1.84E-01	53	0	0.905549790180818	0.994947210201334
1372	Weaning	Serratia	≤4	-9.60E-02	1.93E-01	53	0	0.622411911905508	0.994947210201334
1373	Delivery	Coprobacillus	VD	-1.05E-01	2.13E-01	53	0	0.624041713863964	0.994947210201334
1374	Weaning	Coprobacillus	≤4	-4.68E-02	1.91E-01	53	0	0.807780822360068	0.994947210201334
1375	Feeding	Coprobacillus	NeBF	-8.09E-02	1.47E-01	53	0	0.585980341005142	0.994947210201334
1376	BMI	Coprobacillus	OW	-3.31E-02	1.67E-01	53	0	0.843512076354302	0.994947210201334
1377	WG	Coprobacillus	NWG	7.46E-02	1.39E-01	53	0	0.593035677815724	0.994947210201334
1378	Firstborn	Kosakonia	nFB	-4.55E-02	1.42E-01	53	0	0.750621665246631	0.994947210201334
1379	Weaning	Kosakonia	≤4	-8.42E-02	1.92E-01	53	0	0.662818681619786	0.994947210201334
1380	WG	Kosakonia	NWG	-3.21E-02	1.39E-01	53	0	0.818288474035415	0.994947210201334
1381	Firstborn	Sphingomonas	nFB	-3.86E-02	1.05E-01	53	0	0.715136825229701	0.994947210201334
1382	Weaning	Sphingomonas	≤4	-3.92E-02	1.42E-01	53	0	0.783765871793004	0.994947210201334
1383	Feeding	Sphingomonas	NeBF	4.55E-02	1.09E-01	53	0	0.679549630999441	0.994947210201334
1384	Firstborn	Proteus	nFB	8.02E-02	1.38E-01	53	0	0.564054162718318	0.994947210201334
1385	Weaning	Proteus	≤4	-6.69E-02	1.86E-01	53	0	0.720881506471151	0.994947210201334
1386	Feeding	Proteus	NeBF	-7.11E-02	1.43E-01	53	0	0.622581340574316	0.994947210201334
1387	Weaning	Odoribacter	≤4	1.66E-02	1.70E-01	53	0	0.922810057427407	0.994947210201334
1388	Feeding	Odoribacter	NeBF	3.10E-02	1.31E-01	53	0	0.814384341658119	0.994947210201334
1389	WG	Odoribacter	NWG	2.65E-02	1.23E-01	53	0	0.831099404672649	0.994947210201334
1390	Firstborn	Butyricimonas	nFB	2.06E-02	9.55E-02	53	0	0.830354984105037	0.994947210201334
1391	Feeding	Butyricimonas	NeBF	-1.17E-02	9.93E-02	53	0	0.906754182307419	0.994947210201334
1392	WG	Butyricimonas	NWG	-4.71E-02	9.33E-02	53	0	0.616600942854873	0.994947210201334
1393	Firstborn	Vibrio	nFB	-5.13E-02	8.91E-02	53	0	0.568160373857726	0.994947210201334
1394	WG	Vibrio	NWG	-4.34E-02	8.71E-02	53	0	0.621337792078662	0.994947210201334
1395	Firstborn	Pseudomonas	nFB	5.56E-02	1.24E-01	53	0	0.655643200434485	0.994947210201334
1396	Weaning	Pseudomonas	≤4	7.28E-02	1.67E-01	53	0	0.665019931349664	0.994947210201334
1397	WG	Pseudomonas	NWG	3.69E-02	1.21E-01	53	0	0.761766243974418	0.994947210201334
1398	BMI	Rothia	OW	5.54E-02	1.74E-01	53	0	0.751295517910701	0.994947210201334
1399	WG	Rothia	NWG	-8.09E-02	1.44E-01	53	0	0.578491248880346	0.994947210201334
1400	Delivery	Granulicatella	VD	-1.32E-01	2.67E-01	53	0	0.623733176241086	0.994947210201334
1401	Firstborn	Granulicatella	nFB	3.16E-02	1.78E-01	53	0	0.859861416441694	0.994947210201334
1402	Feeding	Granulicatella	NeBF	-4.32E-02	1.85E-01	53	0	0.816226175815488	0.994947210201334
1403	WG	Granulicatella	NWG	4.73E-02	1.74E-01	53	0	0.786597043392622	0.994947210201334
1404	Delivery	Subdoligranulum	VD	-7.98E-02	2.20E-01	53	0	0.719057818097409	0.994947210201334
1405	Firstborn	Subdoligranulum	nFB	-2.17E-02	1.47E-01	53	0	0.883108618766784	0.994947210201334
1406	WG	Subdoligranulum	NWG	-6.16E-02	1.43E-01	53	0	0.670191882955522	0.994947210201334
1407	Firstborn	Barnesiella	nFB	3.68E-02	8.50E-02	53	0	0.667567900533632	0.994947210201334
1408	Feeding	Barnesiella	NeBF	1.65E-02	8.84E-02	53	0	0.852969962650375	0.994947210201334
1409	Firstborn	Xenorhabdus	nFB	-3.82E-02	1.17E-01	53	0	0.744837226645454	0.994947210201334
1410	Weaning	Xenorhabdus	≤4	-1.83E-02	1.57E-01	53	0	0.907895136272335	0.994947210201334
1411	WG	Xenorhabdus	NWG	-1.29E-02	1.14E-01	53	0	0.910480299831327	0.994947210201334
1412	Firstborn	Clostridium_XlVb	nFB	1.51E-02	8.96E-02	53	0	0.866884529549088	0.994947210201334
1413	Delivery	Aeromonas	VD	-1.06E-01	2.15E-01	53	0	0.624753053090837	0.994947210201334
1414	Firstborn	Aeromonas	nFB	-7.75E-02	1.44E-01	53	0	0.592578595276128	0.994947210201334
1415	Weaning	Aeromonas	≤4	-9.00E-02	1.94E-01	53	0	0.644793402426243	0.994947210201334
1416	BMI	Aeromonas	OW	-6.99E-02	1.69E-01	53	0	0.681064062132515	0.994947210201334
1417	WG	Aeromonas	NWG	-5.47E-02	1.40E-01	53	0	0.698725755395499	0.994947210201334
1418	Firstborn	Bacillus	nFB	9.71E-03	7.20E-02	53	0	0.893462199045009	0.994947210201334
1419	Weaning	Bacillus	≤4	-1.90E-02	9.71E-02	53	0	0.845601477370156	0.994947210201334
1420	BMI	Pasteurella	OW	2.87E-02	1.32E-01	53	0	0.828341704663854	0.994947210201334
1421	Delivery	Eisenbergiella	VD	-6.97E-02	2.11E-01	53	0	0.74324126938036	0.994947210201334
1422	Firstborn	Eisenbergiella	nFB	-2.64E-02	1.41E-01	53	0	0.852166336214419	0.994947210201334
1423	Weaning	Eisenbergiella	≤4	9.90E-02	1.90E-01	53	0	0.605202484221342	0.994947210201334
1424	BMI	Eisenbergiella	OW	-7.62E-02	1.66E-01	53	0	0.648044133060903	0.994947210201334
1425	WG	Eisenbergiella	NWG	7.08E-02	1.38E-01	53	0	0.609844276751424	0.994947210201334
1426	Delivery	Pseudoflavonifractor	VD	8.84E-02	1.61E-01	53	0	0.586329960238243	0.994947210201334
1427	Weaning	Pseudoflavonifractor	≤4	-3.97E-02	1.45E-01	53	0	0.785381274131716	0.994947210201334
1428	BMI	Pseudoflavonifractor	OW	4.72E-02	1.26E-01	53	0	0.710614106497652	0.994947210201334
1429	BMI	Mycobacterium	OW	5.33E-02	9.21E-02	53	0	0.566313292005955	0.994947210201334
1430	Firstborn	Varibaculum	nFB	2.80E-02	9.67E-02	53	0	0.773790508073454	0.994947210201334
1431	Feeding	Lactococcus	NeBF	1.94E-02	1.14E-01	53	0	0.865650714279565	0.994947210201334
1432	Firstborn	Clostridium_III	nFB	-1.24E-02	1.10E-01	53	0	0.910997961292871	0.994947210201334
1433	BMI	Clostridium_III	OW	6.33E-02	1.29E-01	53	0	0.627460055577083	0.994947210201334
1434	Delivery	Erwinia	VD	-1.03E-01	1.83E-01	53	0	0.577726176279611	0.994947210201334
1435	Firstborn	Erwinia	nFB	2.65E-02	1.22E-01	53	0	0.829379984892435	0.994947210201334
1436	WG	Erwinia	NWG	-1.48E-02	1.19E-01	53	0	0.901663810758684	0.994947210201334
1437	BMI	Salmonella	OW	-5.54E-02	1.65E-01	53	0	0.7393147660661	0.994947210201334
1438	WG	Salmonella	NWG	5.15E-02	1.37E-01	53	0	0.710129043345021	0.994947210201334
1439	Delivery	GpI	VD	5.53E-02	1.24E-01	53	0	0.659173275202174	0.994947210201334
1440	Firstborn	GpI	nFB	4.09E-02	8.29E-02	53	0	0.624797730049996	0.994947210201334
1441	Feeding	GpI	NeBF	-2.13E-02	8.62E-02	53	0	0.806458372871867	0.994947210201334
1442	WG	GpI	NWG	2.58E-02	8.10E-02	53	0	0.751582360572263	0.994947210201334
1443	Delivery	Brenneria	VD	-6.31E-02	2.01E-01	53	0	0.755560570768968	0.994947210201334
1444	Firstborn	Brenneria	nFB	-1.35E-02	1.34E-01	53	0	0.920324939817966	0.994947210201334
1445	Weaning	Brenneria	≤4	2.02E-02	1.81E-01	53	0	0.911637164891743	0.994947210201334
1446	Feeding	Brenneria	NeBF	-1.78E-02	1.40E-01	53	0	0.899165157637052	0.994947210201334
1447	Weaning	Shewanella	≤4	-5.37E-02	1.61E-01	53	0	0.740068361728648	0.994947210201334
1448	BMI	Shewanella	OW	-7.16E-02	1.40E-01	53	0	0.612139634381569	0.994947210201334
1449	WG	Shewanella	NWG	-5.31E-02	1.16E-01	53	0	0.651040305274038	0.994947210201334
1450	Delivery	Orenia	VD	-5.34E-02	2.06E-01	53	0	0.797419910601513	0.994947210201334
1451	WG	Orenia	NWG	5.39E-02	1.35E-01	53	0	0.691013311884509	0.994947210201334
1452	Firstborn	Actinoplanes	nFB	2.50E-02	1.14E-01	53	0	0.827232492390633	0.994947210201334
1453	WG	Actinoplanes	NWG	-1.54E-02	1.11E-01	53	0	0.890696060450441	0.994947210201334
1454	Feeding	Actinobacillus	NeBF	-6.76E-02	1.22E-01	53	0	0.583857205507947	0.994947210201334
1455	WG	Actinobacillus	NWG	5.36E-02	1.15E-01	53	0	0.643803954614675	0.994947210201334
1456	Delivery	Natranaerovirga	VD	4.02E-02	1.28E-01	53	0	0.755283968488047	0.994947210201334
1457	Feeding	Natranaerovirga	NeBF	2.19E-02	8.88E-02	53	0	0.806138016382943	0.994947210201334
1458	Firstborn	Pantoea	nFB	5.18E-02	1.28E-01	53	0	0.687680383171532	0.994947210201334
1459	Weaning	Pantoea	≤4	3.34E-02	1.73E-01	53	0	0.847623336249068	0.994947210201334
1460	WG	Pantoea	NWG	1.77E-02	1.25E-01	53	0	0.888121766378431	0.994947210201334
1461	BMI	Tetragenococcus	OW	-2.79E-02	1.41E-01	53	0	0.844435904042069	0.994947210201334
1462	Firstborn	Paraprevotella	nFB	-2.45E-02	8.14E-02	53	0	0.764599599703947	0.994947210201334
1463	Feeding	Paraprevotella	NeBF	2.14E-02	8.46E-02	53	0	0.801705005287517	0.994947210201334
1464	WG	Paraprevotella	NWG	3.26E-02	7.95E-02	53	0	0.683931121116903	0.994947210201334
1465	Firstborn	Fusobacterium	nFB	-1.93E-02	1.44E-01	53	0	0.894539110291464	0.994947210201334
1466	Feeding	Fusobacterium	NeBF	-5.08E-02	1.50E-01	53	0	0.736607967216163	0.994947210201334
1467	BMI	Fusobacterium	OW	-5.77E-02	1.70E-01	53	0	0.73573456365953	0.994947210201334
1468	Delivery	Pectobacterium	VD	-2.80E-02	1.88E-01	53	0	0.881993197245713	0.994947210201334
1469	Delivery	Ruminococcus	VD	-6.43E-02	1.40E-01	53	0	0.64953875203161	0.994947210201334
1470	Weaning	Ruminococcus	≤4	-7.50E-02	1.26E-01	53	0	0.556168264346078	0.994947210201334
1471	Firstborn	Ilumatobacter	nFB	-2.82E-02	8.06E-02	53	0	0.728467615794532	0.994947210201334
1472	Weaning	Ilumatobacter	≤4	-6.37E-02	1.09E-01	53	0	0.561158439640636	0.994947210201334
1473	BMI	Ilumatobacter	OW	2.33E-02	9.48E-02	53	0	0.806770559108499	0.994947210201334
1474	WG	Ilumatobacter	NWG	-3.52E-02	7.88E-02	53	0	0.65785668554764	0.994947210201334
1475	Feeding	Pseudobutyrivibrio	NeBF	2.06E-02	8.62E-02	53	0	0.811963451229419	0.994947210201334
1476	Firstborn	Selenomonas	nFB	1.83E-02	1.10E-01	53	0	0.868769676078329	0.994947210201334
1477	Weaning	Selenomonas	≤4	-7.94E-02	1.48E-01	53	0	0.595445940118731	0.994947210201334
1478	Feeding	Selenomonas	NeBF	-1.46E-02	1.14E-01	53	0	0.898956020310662	0.994947210201334
1479	BMI	Selenomonas	OW	-1.82E-02	1.29E-01	53	0	0.888885722896271	0.994947210201334
1480	WG	Selenomonas	NWG	1.40E-02	1.08E-01	53	0	0.897181460449318	0.994947210201334
1481	Weaning	Cellulosilyticum	≤4	-4.79E-02	1.17E-01	53	0	0.685112983899471	0.994947210201334
1482	BMI	Cellulosilyticum	OW	-6.01E-02	1.02E-01	53	0	0.560353442278886	0.994947210201334
1483	WG	Cellulosilyticum	NWG	-2.20E-02	8.50E-02	53	0	0.796746980840293	0.994947210201334
1484	Firstborn	Franconibacter	nFB	3.65E-02	1.39E-01	53	0	0.793563434496309	0.994947210201334
1485	Weaning	Franconibacter	≤4	7.28E-02	1.87E-01	53	0	0.699294323787776	0.994947210201334
1486	Weaning	Faecalicoccus	≤4	2.37E-02	1.04E-01	53	0	0.820548266881	0.994947210201334
1487	BMI	Faecalicoccus	OW	-4.40E-02	9.06E-02	53	0	0.629812233794635	0.994947210201334
1488	WG	Faecalicoccus	NWG	-3.95E-02	7.53E-02	53	0	0.60278782137068	0.994947210201334
1489	Delivery	Natroniella	VD	-8.49E-02	1.62E-01	53	0	0.603835054048968	0.994947210201334
1490	Firstborn	Natroniella	nFB	2.18E-02	1.08E-01	53	0	0.84157234673374	0.994947210201334
1491	Feeding	Natroniella	NeBF	-1.33E-02	1.13E-01	53	0	0.90658449198533	0.994947210201334
1492	WG	Natroniella	NWG	1.07E-02	1.06E-01	53	0	0.920248896799562	0.994947210201334
1493	Firstborn	Trabulsiella	nFB	4.14E-02	8.84E-02	53	0	0.641947817537171	0.994947210201334
1494	Feeding	Trabulsiella	NeBF	2.38E-02	9.19E-02	53	0	0.796774245899434	0.994947210201334
1495	Firstborn	Acholeplasma	nFB	4.62E-02	7.86E-02	53	0	0.559882805065373	0.994947210201334
1496	Feeding	Acholeplasma	NeBF	-4.33E-02	8.17E-02	53	0	0.599350180235369	0.994947210201334
1497	WG	Acholeplasma	NWG	-3.35E-02	7.68E-02	53	0	0.664748153193071	0.994947210201334
1498	Delivery	Dickeya	VD	-6.40E-02	1.85E-01	53	0	0.730919024952298	0.994947210201334
1499	Weaning	Dickeya	≤4	-8.09E-02	1.66E-01	53	0	0.629075578146255	0.994947210201334
1500	BMI	Dickeya	OW	-8.47E-02	1.45E-01	53	0	0.561857049832522	0.994947210201334
1501	WG	Dickeya	NWG	-5.48E-02	1.20E-01	53	0	0.651351016657378	0.994947210201334
1502	Feeding	Slackia	NeBF	3.67E-02	1.23E-01	53	0	0.766180402193009	0.994947210201334
1503	WG	Slackia	NWG	-6.54E-02	1.15E-01	53	0	0.574017284529536	0.994947210201334
1504	Feeding	Micromonospora	NeBF	-1.02E-02	5.90E-02	53	0	0.86424858688203	0.994947210201334
1505	BMI	Micromonospora	OW	-1.17E-02	6.67E-02	53	0	0.86195076668143	0.994947210201334
1506	Delivery	Hespellia	VD	5.19E-02	1.38E-01	53	0	0.708431416264776	0.994947210201334
1507	Firstborn	Hespellia	nFB	-1.77E-02	9.20E-02	53	0	0.848706450004358	0.994947210201334
1508	BMI	Hespellia	OW	1.53E-02	1.08E-01	53	0	0.888510441355203	0.994947210201334
1509	Firstborn	Marvinbryantia	nFB	-1.57E-02	1.08E-01	53	0	0.884569894182349	0.994947210201334
1510	BMI	Marvinbryantia	OW	5.31E-02	1.26E-01	53	0	0.676437612690436	0.994947210201334
1511	Delivery	Sinibacillus	VD	2.10E-02	1.60E-01	53	0	0.896371280717379	0.994947210201334
1512	BMI	Sinibacillus	OW	-2.70E-02	1.26E-01	53	0	0.831425085940837	0.994947210201334
1513	Feeding	Turicibacter	NeBF	5.24E-02	1.02E-01	53	0	0.611769462139248	0.994947210201334
1514	Delivery	Flavobacterium	VD	4.84E-02	1.56E-01	53	0	0.758516833088268	0.994947210201334
1515	Weaning	Flavobacterium	≤4	6.33E-02	1.41E-01	53	0	0.65491582322335	0.994947210201334
1516	BMI	Flavobacterium	OW	-1.66E-02	1.23E-01	53	0	0.893136799295051	0.994947210201334
1517	Delivery	Salinispirillum	VD	-5.53E-02	1.71E-01	53	0	0.748186754036988	0.994947210201334
1518	Firstborn	Salinispirillum	nFB	-3.16E-02	1.14E-01	53	0	0.78351318527213	0.994947210201334
1519	BMI	Salinispirillum	OW	-4.78E-02	1.34E-01	53	0	0.723898198500914	0.994947210201334
1520	WG	Salinispirillum	NWG	4.99E-02	1.12E-01	53	0	0.657426682525116	0.994947210201334
1521	Firstborn	Porphyromonas	nFB	1.19E-02	1.25E-01	53	0	0.924450458219028	0.994947210201334
1522	Weaning	Porphyromonas	≤4	-9.29E-02	1.68E-01	53	0	0.583158807445316	0.994947210201334
1523	BMI	Porphyromonas	OW	8.30E-02	1.46E-01	53	0	0.574125511659028	0.994947210201334
1524	WG	Porphyromonas	NWG	-6.92E-02	1.22E-01	53	0	0.573179692444654	0.994947210201334
1525	Feeding	Streptomyces	NeBF	-3.34E-02	7.03E-02	53	0	0.637244425750014	0.994947210201334
1526	BMI	Streptomyces	OW	1.42E-02	7.95E-02	53	0	0.859592148372739	0.994947210201334
1527	BMI	Aggregatibacter	OW	-2.85E-02	1.06E-01	53	0	0.789924575924772	0.994947210201334
1528	Delivery	Murimonas	VD	9.26E-02	1.59E-01	53	0	0.564358315870227	0.994947210201334
1529	BMI	Murimonas	OW	6.47E-02	1.25E-01	53	0	0.607296640918786	0.994947210201334
1530	Feeding	Corynebacterium	NeBF	-4.45E-02	7.98E-02	53	0	0.580050412065813	0.994947210201334
1531	WG	Corynebacterium	NWG	-3.34E-02	7.50E-02	53	0	0.658740999217605	0.994947210201334
1532	Delivery	Terrisporobacter	VD	6.23E-02	1.72E-01	53	0	0.719957359080627	0.994947210201334
1533	Weaning	Terrisporobacter	≤4	-1.76E-02	1.55E-01	53	0	0.910349068933679	0.994947210201334
1534	WG	Terrisporobacter	NWG	-2.81E-02	1.12E-01	53	0	0.803774867234784	0.994947210201334
1535	Firstborn	Gordonibacter	nFB	-4.02E-02	6.73E-02	53	0	0.554177350863336	0.994947210201334
1536	Weaning	Gordonibacter	≤4	5.32E-02	9.07E-02	53	0	0.56128041006005	0.994947210201334
1537	Feeding	Gordonibacter	NeBF	-3.76E-02	7.00E-02	53	0	0.593675178730946	0.994947210201334
1538	BMI	Gordonibacter	OW	1.72E-02	7.91E-02	53	0	0.828963717837943	0.994947210201334
1539	Delivery	Catonella	VD	7.64E-02	1.32E-01	53	0	0.567163318999938	0.994947210201334
1540	BMI	Catonella	OW	3.36E-02	1.04E-01	53	0	0.747645202324455	0.994947210201334
1541	WG	Catonella	NWG	4.57E-02	8.63E-02	53	0	0.599399997265503	0.994947210201334
1542	Delivery	Thiolamprovum	VD	-2.09E-02	1.55E-01	53	0	0.893385629854872	0.994947210201334
1543	Firstborn	Thiolamprovum	nFB	2.44E-02	1.03E-01	53	0	0.814713420264919	0.994947210201334
1544	Weaning	Thiolamprovum	≤4	7.85E-02	1.40E-01	53	0	0.577170648559466	0.994947210201334
1545	WG	Thiolamprovum	NWG	1.10E-02	1.01E-01	53	0	0.913584729619435	0.994947210201334
1546	BMI	Arthrobacter	OW	-1.22E-02	8.09E-02	53	0	0.880740276093617	0.994947210201334
1547	Delivery	Desulfotomaculum	VD	4.16E-02	1.15E-01	53	0	0.718756635509069	0.994947210201334
1548	Weaning	Desulfotomaculum	≤4	3.47E-02	1.03E-01	53	0	0.738188022014414	0.994947210201334
1549	Feeding	Desulfotomaculum	NeBF	-2.91E-02	7.95E-02	53	0	0.716392382215622	0.994947210201334
1550	WG	Desulfotomaculum	NWG	-2.81E-02	7.47E-02	53	0	0.708816584661428	0.994947210201334
1551	Delivery	Syntrophococcus	VD	8.26E-02	1.45E-01	53	0	0.573211930434976	0.994947210201334
1552	Firstborn	Syntrophococcus	nFB	2.82E-02	9.70E-02	53	0	0.772911698927179	0.994947210201334
1553	Weaning	Syntrophococcus	≤4	3.66E-02	1.31E-01	53	0	0.781227880137705	0.994947210201334
1554	WG	Syntrophococcus	NWG	4.75E-02	9.48E-02	53	0	0.618810876668047	0.994947210201334
1555	Weaning	Pectinatus	≤4	-4.35E-02	1.19E-01	53	0	0.717112565383184	0.994947210201334
1556	BMI	Pectinatus	OW	-1.69E-02	1.04E-01	53	0	0.871360380496724	0.994947210201334
1557	Delivery	Sandaracinus	VD	4.07E-02	1.04E-01	53	0	0.699048243775368	0.994947210201334
1558	Firstborn	Sandaracinus	nFB	3.60E-02	6.97E-02	53	0	0.607887660415946	0.994947210201334
1559	Weaning	Sandaracinus	≤4	-2.77E-02	9.39E-02	53	0	0.769391660033724	0.994947210201334
1560	Feeding	Sandaracinus	NeBF	1.59E-02	7.24E-02	53	0	0.827638368953315	0.994947210201334
1561	Delivery	Hathewaya	VD	1.80E-02	1.19E-01	53	0	0.880689302581555	0.994947210201334
1562	BMI	Hathewaya	OW	-2.86E-02	9.33E-02	53	0	0.76065276047833	0.994947210201334
1563	Delivery	Halomonas	VD	-7.34E-02	1.63E-01	53	0	0.655055605880511	0.994947210201334
1564	Firstborn	Halomonas	nFB	-2.75E-02	1.09E-01	53	0	0.801513369410459	0.994947210201334
1565	Weaning	Halomonas	≤4	2.76E-02	1.47E-01	53	0	0.851677576394732	0.994947210201334
1566	WG	Halomonas	NWG	-4.22E-02	1.06E-01	53	0	0.693471543802627	0.994947210201334
1567	Firstborn	Acinetobacter	nFB	-1.87E-02	6.12E-02	53	0	0.761399285557401	0.994947210201334
1568	Weaning	Acinetobacter	≤4	-4.35E-02	8.26E-02	53	0	0.601198031951144	0.994947210201334
1569	WG	Acinetobacter	NWG	-1.57E-02	5.98E-02	53	0	0.794558923984577	0.994947210201334
1570	Delivery	Buttiauxella	VD	1.64E-02	1.60E-01	53	0	0.918724922141271	0.994947210201334
1571	Firstborn	Buttiauxella	nFB	-5.72E-02	1.07E-01	53	0	0.594535663971123	0.994947210201334
1572	Weaning	Buttiauxella	≤4	-6.35E-02	1.44E-01	53	0	0.661214768363563	0.994947210201334
1573	BMI	Buttiauxella	OW	2.65E-02	1.25E-01	53	0	0.833566195229499	0.994947210201334
1574	Delivery	Aliiglaciecola	VD	1.21E-02	9.62E-02	53	0	0.900767375518157	0.994947210201334
1575	Weaning	Aliiglaciecola	≤4	1.63E-02	8.65E-02	53	0	0.851650878778947	0.994947210201334
1576	Delivery	Nesterenkonia	VD	2.50E-02	1.46E-01	53	0	0.864633577894701	0.994947210201334
1577	Feeding	Nesterenkonia	NeBF	4.41E-02	1.01E-01	53	0	0.66504857824614	0.994947210201334
1578	Weaning	Mycoplasma	≤4	4.02E-02	9.61E-02	53	0	0.678270586351132	0.994947210201334
1579	BMI	Lishizhenia	OW	2.29E-02	1.23E-01	53	0	0.853551584524502	0.994947210201334
1580	Delivery	Negativicoccus	VD	1.78E-02	1.18E-01	53	0	0.880187379778638	0.994947210201334
1581	Firstborn	Weissella	nFB	-2.05E-02	8.91E-02	53	0	0.819009954706231	0.994947210201334
1582	Feeding	Weissella	NeBF	3.81E-02	9.26E-02	53	0	0.683138059801695	0.994947210201334
1583	Delivery	Sporomusa	VD	4.60E-02	1.45E-01	53	0	0.753424498567388	0.994947210201334
1584	Weaning	Sporomusa	≤4	-3.66E-02	1.31E-01	53	0	0.781227434930084	0.994947210201334
1585	Feeding	Sporomusa	NeBF	-1.69E-02	1.01E-01	53	0	0.867709579858081	0.994947210201334
1586	Delivery	Desulfovibrio	VD	2.56E-02	9.88E-02	53	0	0.796901485828337	0.994947210201334
1587	Weaning	Desulfovibrio	≤4	-3.01E-02	8.89E-02	53	0	0.736797493648519	0.994947210201334
1588	Feeding	Desulfovibrio	NeBF	-2.76E-02	6.85E-02	53	0	0.689446368922006	0.994947210201334
1589	BMI	Desulfovibrio	OW	1.61E-02	7.75E-02	53	0	0.836602000612494	0.994947210201334
1590	WG	Desulfovibrio	NWG	-1.14E-02	6.44E-02	53	0	0.860367976618166	0.994947210201334
1591	Firstborn	Oribacterium	nFB	1.38E-02	8.55E-02	53	0	0.872812736226049	0.994947210201334
1592	Weaning	Oribacterium	≤4	-1.80E-02	1.15E-01	53	0	0.876976173054083	0.994947210201334
1593	Weaning	Pseudoclavibacter	≤4	-2.77E-02	1.04E-01	53	0	0.791680422473146	0.994947210201334
1594	WG	Pseudoclavibacter	NWG	-3.82E-02	7.55E-02	53	0	0.616324917205832	0.994947210201334
1595	Delivery	Hahella	VD	-8.60E-02	1.63E-01	53	0	0.599865644898493	0.994947210201334
1596	Firstborn	Hahella	nFB	1.08E-02	1.08E-01	53	0	0.921070121209542	0.994947210201334
1597	Weaning	Hahella	≤4	5.75E-02	1.46E-01	53	0	0.69606019991109	0.994947210201334
1598	WG	Hahella	NWG	-3.91E-02	1.06E-01	53	0	0.714024471066698	0.994947210201334
1599	Delivery	Kribbella	VD	-3.34E-02	1.29E-01	53	0	0.79645668663754	0.994947210201334
1600	Firstborn	Kribbella	nFB	-1.73E-02	8.58E-02	53	0	0.840948303720655	0.994947210201334
1601	Weaning	Kribbella	≤4	-2.72E-02	1.16E-01	53	0	0.815241998529448	0.994947210201334
1602	BMI	Kribbella	OW	3.70E-02	1.01E-01	53	0	0.71570459242757	0.994947210201334
1603	Delivery	Oceanospirillum	VD	-8.48E-02	1.44E-01	53	0	0.559767848250652	0.994947210201334
1604	Weaning	Oceanospirillum	≤4	-2.22E-02	1.30E-01	53	0	0.864626672823574	0.994947210201334
1605	WG	Oceanospirillum	NWG	-2.85E-02	9.39E-02	53	0	0.763504224110475	0.994947210201334
1606	Delivery	Saccharibacteria_genera_incertae_sedis	VD	-4.19E-02	1.27E-01	53	0	0.742969108002294	0.994947210201334
1607	Weaning	Saccharibacteria_genera_incertae_sedis	≤4	6.00E-02	1.14E-01	53	0	0.601698143481452	0.994947210201334
1608	WG	Saccharibacteria_genera_incertae_sedis	NWG	2.85E-02	8.27E-02	53	0	0.732505330320951	0.994947210201334
1609	Weaning	Anaerococcus	≤4	-3.41E-02	7.37E-02	53	0	0.646622778460847	0.994947210201334
1610	Feeding	Anaerococcus	NeBF	-2.94E-02	5.68E-02	53	0	0.607511020813546	0.994947210201334
1611	Delivery	Gp4	VD	-5.86E-02	1.35E-01	53	0	0.666003266883876	0.994947210201334
1612	Weaning	Gp4	≤4	-5.21E-02	1.21E-01	53	0	0.669507544482983	0.994947210201334
1613	Feeding	Gp4	NeBF	-3.08E-02	9.34E-02	53	0	0.743729778144657	0.994947210201334
1614	BMI	Paenibacillus	OW	1.34E-02	8.57E-02	53	0	0.876371589688465	0.994947210201334
1615	Delivery	Geothermomicrobium	VD	-4.86E-02	1.37E-01	53	0	0.724119534253947	0.994947210201334
1616	BMI	Geothermomicrobium	OW	-1.58E-02	1.07E-01	53	0	0.883373197388836	0.994947210201334
1617	WG	Geothermomicrobium	NWG	4.94E-02	8.90E-02	53	0	0.582409865345892	0.994947210201334
1618	Firstborn	Desulfosporomusa	nFB	4.39E-02	9.87E-02	53	0	0.659287886857991	0.994947210201334
1619	Feeding	Desulfosporomusa	NeBF	-1.33E-02	1.03E-01	53	0	0.897615931599251	0.994947210201334
1620	BMI	Desulfosporomusa	OW	4.06E-02	1.16E-01	53	0	0.728475371704034	0.994947210201334
1621	WG	Desulfosporomusa	NWG	-1.50E-02	9.65E-02	53	0	0.877259750322365	0.994947210201334
1622	Weaning	Leuconostoc	≤4	-2.17E-02	1.41E-01	53	0	0.879008961381296	0.994947210201334
1623	BMI	Leuconostoc	OW	-6.21E-02	1.23E-01	53	0	0.617074284508602	0.994947210201334
1624	WG	Leuconostoc	NWG	-9.82E-03	1.02E-01	53	0	0.924143698105585	0.994947210201334
1625	Delivery	Butyrivibrio	VD	-9.20E-03	9.00E-02	53	0	0.9191706044855	0.994947210201334
1626	Weaning	Butyrivibrio	≤4	9.31E-03	8.10E-02	53	0	0.909001315849477	0.994947210201334
1627	Feeding	Butyrivibrio	NeBF	6.94E-03	6.24E-02	53	0	0.912043705605206	0.994947210201334
1628	Firstborn	Olsenella	nFB	-2.54E-02	8.39E-02	53	0	0.763929496363323	0.994947210201334
1629	BMI	Olsenella	OW	4.67E-02	9.86E-02	53	0	0.638448923953421	0.994947210201334
1630	WG	Olsenella	NWG	-1.24E-02	8.20E-02	53	0	0.880584714255547	0.994947210201334
1631	Weaning	Lactonifactor	≤4	-9.98E-03	1.04E-01	53	0	0.924405744635076	0.994947210201334
1632	WG	Lactonifactor	NWG	4.54E-02	7.57E-02	53	0	0.55263563536141	0.994947210201334
1633	Firstborn	Mobiluncus	nFB	1.11E-02	7.68E-02	53	0	0.886193759261391	0.994947210201334
1634	Feeding	Mobiluncus	NeBF	3.68E-02	7.99E-02	53	0	0.647682645532201	0.994947210201334
1635	BMI	Mobiluncus	OW	4.63E-02	9.03E-02	53	0	0.611164099462874	0.994947210201334
1636	Delivery	Halothermothrix	VD	-5.97E-02	1.33E-01	53	0	0.655431645187981	0.994947210201334
1637	Firstborn	Halothermothrix	nFB	-2.85E-02	8.85E-02	53	0	0.749252732350776	0.994947210201334
1638	Feeding	Halothermothrix	NeBF	1.78E-02	9.20E-02	53	0	0.847552801597394	0.994947210201334
1639	WG	Halothermothrix	NWG	3.48E-02	8.65E-02	53	0	0.689302483014584	0.994947210201334
1640	Delivery	Mesoplasma	VD	-4.22E-02	1.09E-01	53	0	0.699778231908432	0.994947210201334
1641	Weaning	Mesoplasma	≤4	2.49E-02	9.78E-02	53	0	0.800341321313344	0.994947210201334
1642	WG	Mesoplasma	NWG	9.52E-03	7.09E-02	53	0	0.893847155610057	0.994947210201334
1643	Weaning	Neisseria	≤4	3.78E-02	1.06E-01	53	0	0.724057066637302	0.994947210201334
1644	BMI	Neisseria	OW	-3.81E-02	9.27E-02	53	0	0.68338012641639	0.994947210201334
1645	Firstborn	Flectobacillus	nFB	3.76E-02	1.02E-01	53	0	0.714233634068536	0.994947210201334
1646	Weaning	Flectobacillus	≤4	5.03E-02	1.37E-01	53	0	0.716050604937898	0.994947210201334
1647	Feeding	Flectobacillus	NeBF	5.73E-02	1.06E-01	53	0	0.591280233413418	0.994947210201334
1648	BMI	Flectobacillus	OW	-1.14E-02	1.20E-01	53	0	0.924677710601954	0.994947210201334
1649	Delivery	Halanaerobium	VD	-3.57E-02	9.67E-02	53	0	0.713686299795817	0.994947210201334
1650	Weaning	Halanaerobium	≤4	-3.65E-02	8.69E-02	53	0	0.676769709351988	0.994947210201334
1651	Feeding	Halanaerobium	NeBF	-3.37E-02	6.70E-02	53	0	0.61833066510795	0.994947210201334
1652	Firstborn	Niabella	nFB	-2.55E-02	7.44E-02	53	0	0.733687520506331	0.994947210201334
1653	Weaning	Niabella	≤4	-3.74E-02	1.00E-01	53	0	0.711175021806882	0.994947210201334
1654	Weaning	Amycolatopsis	≤4	3.96E-02	9.42E-02	53	0	0.676510212170378	0.994947210201334
1655	WG	Zobellella	NWG	2.25E-02	8.30E-02	53	0	0.787570392097924	0.994947210201334
1656	Delivery	Tatumella	VD	-2.58E-02	1.33E-01	53	0	0.846600388398832	0.994947210201334
1657	Weaning	Tatumella	≤4	-3.87E-02	1.19E-01	53	0	0.74742105107856	0.994947210201334
1658	Delivery	Gp6	VD	-5.16E-02	1.19E-01	53	0	0.66570039999801	0.994947210201334
1659	Weaning	Gp6	≤4	5.51E-02	1.07E-01	53	0	0.60812651326939	0.994947210201334
1660	Feeding	Alkaliphilus	NeBF	-2.45E-02	7.27E-02	53	0	0.737542797823469	0.994947210201334
1661	BMI	Alkaliphilus	OW	-1.67E-02	8.22E-02	53	0	0.8400903295356	0.994947210201334
1662	Delivery	Laceyella	VD	-3.03E-02	1.04E-01	53	0	0.772560264291707	0.994947210201334
1663	Firstborn	Laceyella	nFB	2.80E-02	6.94E-02	53	0	0.689102282113332	0.994947210201334
1664	Feeding	Laceyella	NeBF	-2.27E-02	7.22E-02	53	0	0.75535663016551	0.994947210201334
1665	Delivery	Providencia	VD	-3.59E-02	1.38E-01	53	0	0.796402766001175	0.994947210201334
1666	Firstborn	Thermomonospora	nFB	-1.47E-02	7.76E-02	53	0	0.850857253379229	0.994947210201334
1667	Weaning	Thermomonospora	≤4	-3.14E-02	1.05E-01	53	0	0.765657842870806	0.994947210201334
1668	Feeding	Thermomonospora	NeBF	-1.27E-02	8.07E-02	53	0	0.876222960213963	0.994947210201334
1669	WG	Thermomonospora	NWG	-7.52E-03	7.58E-02	53	0	0.921532011453122	0.994947210201334
1670	WG	Moraxella	NWG	-2.73E-02	5.99E-02	53	0	0.651374394311121	0.994947210201334
1671	Delivery	Sodalis	VD	-7.34E-02	1.26E-01	53	0	0.563223705776286	0.994947210201334
1672	Firstborn	Sodalis	nFB	-1.38E-02	8.39E-02	53	0	0.87053324672421	0.994947210201334
1673	Weaning	Sodalis	≤4	5.51E-02	1.13E-01	53	0	0.628790791695921	0.994947210201334
1674	Delivery	Sporosalibacterium	VD	4.17E-02	9.45E-02	53	0	0.661872846885445	0.994947210201334
1675	Firstborn	Sporosalibacterium	nFB	-1.41E-02	6.30E-02	53	0	0.824690004887344	0.994947210201334
1676	Firstborn	Vagococcus	nFB	-4.07E-02	9.11E-02	53	0	0.657218815830953	0.994947210201334
1677	Delivery	GpXIII	VD	-2.41E-02	1.01E-01	53	0	0.812758778605341	0.994947210201334
1678	Firstborn	Deinococcus	nFB	1.12E-02	6.24E-02	53	0	0.858159519894716	0.994947210201334
1679	Weaning	Deinococcus	≤4	4.13E-02	8.41E-02	53	0	0.626256848908015	0.994947210201334
1680	BMI	Deinococcus	OW	-2.99E-02	7.33E-02	53	0	0.685687140488547	0.994947210201334
1681	Feeding	Pluralibacter	NeBF	-3.69E-02	8.20E-02	53	0	0.655064175425386	0.994947210201334
1682	Weaning	Sulfobacillus	≤4	2.69E-02	9.61E-02	53	0	0.780877062039151	0.994947210201334
1683	Delivery	Pseudoscardovia	VD	2.82E-02	1.04E-01	53	0	0.788381091591156	0.994947210201334
1684	BMI	Pseudoscardovia	OW	-4.75E-02	8.18E-02	53	0	0.564881213538237	0.994947210201334
1685	WG	Pseudoscardovia	NWG	2.57E-02	6.80E-02	53	0	0.707844218067036	0.994947210201334
1686	Delivery	Orientia	VD	-3.69E-02	8.32E-02	53	0	0.65949997147846	0.994947210201334
1687	Firstborn	Orientia	nFB	1.71E-02	5.55E-02	53	0	0.758895681616839	0.994947210201334
1688	Weaning	Orientia	≤4	-2.98E-02	7.48E-02	53	0	0.692768535120768	0.994947210201334
1689	Delivery	Gp10	VD	3.77E-02	1.07E-01	53	0	0.727567721117651	0.994947210201334
1690	Firstborn	Gp10	nFB	-3.80E-02	7.17E-02	53	0	0.599013612522656	0.994947210201334
1691	Weaning	Gp10	≤4	-3.86E-02	9.66E-02	53	0	0.691633909656917	0.994947210201334
1692	Firstborn	Uruburuella	nFB	1.06E-02	8.20E-02	53	0	0.897522576075945	0.994947210201334
1693	WG	Uruburuella	NWG	-1.18E-02	8.02E-02	53	0	0.883495201476356	0.994947210201334
1694	Feeding	Howardella	NeBF	2.79E-02	6.33E-02	53	0	0.661811512195793	0.994947210201334
1695	BMI	Howardella	OW	1.75E-02	7.16E-02	53	0	0.807626573883201	0.994947210201334
1696	WG	Howardella	NWG	-2.72E-02	5.95E-02	53	0	0.650550745392046	0.994947210201334
1697	Feeding	Armatimonadetes_gp2	NeBF	3.84E-02	7.10E-02	53	0	0.591540170064405	0.994947210201334
1698	BMI	Armatimonadetes_gp2	OW	-1.09E-02	8.02E-02	53	0	0.892857579587793	0.994947210201334
1699	WG	Armatimonadetes_gp2	NWG	-2.40E-02	6.67E-02	53	0	0.721389290403726	0.994947210201334
1700	Weaning	Peptoniphilus	≤4	4.91E-02	1.02E-01	53	0	0.631590658534824	0.994947210201334
1701	BMI	Peptoniphilus	OW	-1.36E-02	8.86E-02	53	0	0.878694427661782	0.994947210201334
1702	WG	Peptoniphilus	NWG	-2.84E-02	7.37E-02	53	0	0.70146850508699	0.994947210201334
1703	Weaning	Caldanaerobius	≤4	-4.49E-02	1.02E-01	53	0	0.661997435530383	0.994947210201334
1704	WG	Caldanaerobius	NWG	-2.68E-02	7.39E-02	53	0	0.719195377412816	0.994947210201334
1705	Firstborn	Auritidibacter	nFB	-3.67E-02	7.21E-02	53	0	0.614096980331149	0.994947210201334
1706	BMI	Auritidibacter	OW	1.52E-02	8.48E-02	53	0	0.858415568743377	0.994947210201334
1707	WG	Auritidibacter	NWG	-1.66E-02	7.05E-02	53	0	0.814591760746068	0.994947210201334
1708	Firstborn	Halochromatium	nFB	-2.57E-02	7.45E-02	53	0	0.732018909371066	0.994947210201334
1709	Delivery	Buchnera	VD	-5.51E-02	1.14E-01	53	0	0.631236412250044	0.994947210201334
1710	Firstborn	Buchnera	nFB	1.76E-02	7.60E-02	53	0	0.818411497766203	0.994947210201334
1711	Feeding	Buchnera	NeBF	-2.45E-02	7.90E-02	53	0	0.758282605487973	0.994947210201334
1712	WG	Buchnera	NWG	2.74E-02	7.42E-02	53	0	0.714206557048812	0.994947210201334
1713	Firstborn	Yersinia	nFB	-3.96E-02	7.68E-02	53	0	0.609512180183472	0.994947210201334
1714	BMI	Yersinia	OW	2.09E-02	9.03E-02	53	0	0.817954713225112	0.994947210201334
1715	Delivery	Oceanisphaera	VD	2.26E-02	8.37E-02	53	0	0.788247492790435	0.994947210201334
1716	Feeding	Oceanisphaera	NeBF	1.27E-02	5.81E-02	53	0	0.82770719490654	0.994947210201334
1717	BMI	Oceanisphaera	OW	2.30E-02	6.56E-02	53	0	0.727966528264666	0.994947210201334
1718	Weaning	Rhodospirillum	≤4	-2.20E-02	5.58E-02	53	0	0.695936580680891	0.994947210201334
1719	Feeding	Rhodospirillum	NeBF	-1.38E-02	4.30E-02	53	0	0.750360903327501	0.994947210201334
1720	Delivery	Ferrimonas	VD	-2.76E-02	9.92E-02	53	0	0.781948561215963	0.994947210201334
1721	Weaning	Ferrimonas	≤4	3.46E-02	8.92E-02	53	0	0.700532125732596	0.994947210201334
1722	Delivery	Yokenella	VD	-1.55E-02	4.98E-02	53	0	0.756853976143909	0.994947210201334
1723	Firstborn	Yokenella	nFB	1.49E-02	3.32E-02	53	0	0.657181589715444	0.994947210201334
1724	Feeding	Yokenella	NeBF	1.25E-02	3.46E-02	53	0	0.719753619176374	0.994947210201334
1725	BMI	Yokenella	OW	-1.21E-02	3.91E-02	53	0	0.759269615053892	0.994947210201334
1726	Delivery	Lonsdalea	VD	3.63E-02	9.69E-02	53	0	0.709912391338926	0.994947210201334
1727	Weaning	Lonsdalea	≤4	3.43E-02	8.72E-02	53	0	0.69579491460724	0.994947210201334
1728	BMI	Lonsdalea	OW	-4.42E-02	7.60E-02	53	0	0.564482529490409	0.994947210201334
1729	WG	Pseudonocardia	NWG	-3.74E-02	7.06E-02	53	0	0.599668316962541	0.994947210201334
1730	Delivery	Spiroplasma	VD	-3.20E-02	8.64E-02	53	0	0.712671344068156	0.994947210201334
1731	Delivery	Abiotrophia	VD	-2.93E-02	1.01E-01	53	0	0.773830035563792	0.994947210201334
1732	Weaning	Abiotrophia	≤4	1.03E-02	9.11E-02	53	0	0.910560543682968	0.994947210201334
1733	WG	Abiotrophia	NWG	1.36E-02	6.60E-02	53	0	0.837582191128503	0.994947210201334
1734	Feeding	Algicola	NeBF	-1.82E-02	9.14E-02	53	0	0.843151249847114	0.994947210201334
1735	BMI	Algicola	OW	-2.62E-02	1.03E-01	53	0	0.801509144215727	0.994947210201334
1736	WG	Algicola	NWG	-2.09E-02	8.59E-02	53	0	0.808901239240231	0.994947210201334
1737	Weaning	Pilibacter	≤4	2.97E-02	7.82E-02	53	0	0.706155621851608	0.994947210201334
1738	BMI	Pilibacter	OW	-1.59E-02	6.82E-02	53	0	0.816906807573471	0.994947210201334
1739	Delivery	Gp3	VD	-6.13E-02	1.04E-01	53	0	0.558059439501972	0.994947210201334
1740	Firstborn	Gp3	nFB	3.28E-02	6.92E-02	53	0	0.638165435271338	0.994947210201334
1741	BMI	Gp3	OW	2.29E-02	8.13E-02	53	0	0.779376180386486	0.994947210201334
1742	WG	Gp3	NWG	1.40E-02	6.76E-02	53	0	0.837095055429744	0.994947210201334
1743	Weaning	Propionibacterium	≤4	-2.84E-02	6.09E-02	53	0	0.643711048146875	0.994947210201334
1744	Feeding	Propionibacterium	NeBF	-8.92E-03	4.70E-02	53	0	0.850367621236947	0.994947210201334
1745	BMI	Propionibacterium	OW	-3.05E-02	5.31E-02	53	0	0.569672054850208	0.994947210201334
1746	WG	Propionibacterium	NWG	-1.71E-02	4.42E-02	53	0	0.70006991058128	0.994947210201334
1747	BMI	Salinivibrio	OW	9.41E-03	6.32E-02	53	0	0.882501925214082	0.994947210201334
1748	Firstborn	Arcanobacterium	nFB	-1.66E-02	6.01E-02	53	0	0.78387796849726	0.994947210201334
1749	BMI	Arcanobacterium	OW	-3.27E-02	7.06E-02	53	0	0.646115098444134	0.994947210201334
1750	Firstborn	Plasticicumulans	nFB	-2.12E-02	6.49E-02	53	0	0.746234635599333	0.994947210201334
1751	Weaning	Plasticicumulans	≤4	-1.89E-02	8.75E-02	53	0	0.830406590388443	0.994947210201334
1752	Feeding	Plasticicumulans	NeBF	2.33E-02	6.75E-02	53	0	0.732371952340452	0.994947210201334
1753	WG	Plasticicumulans	NWG	2.91E-02	6.34E-02	53	0	0.649227568979821	0.994947210201334
1754	Firstborn	Nocardioides	nFB	-3.27E-02	6.42E-02	53	0	0.613351894744037	0.994947210201334
1755	WG	Nocardioides	NWG	-1.77E-02	6.27E-02	53	0	0.778905382918383	0.994947210201334
1756	Firstborn	Actinomadura	nFB	-2.81E-02	6.18E-02	53	0	0.65161041000844	0.994947210201334
1757	Weaning	Actinomadura	≤4	-4.61E-02	8.34E-02	53	0	0.583210010524598	0.994947210201334
1758	Weaning	Arcicella	≤4	2.85E-02	7.78E-02	53	0	0.716043260060446	0.994947210201334
1759	Feeding	Arcicella	NeBF	1.34E-02	6.00E-02	53	0	0.823958504942803	0.994947210201334
1760	Delivery	Pyramidobacter	VD	-2.68E-02	1.13E-01	53	0	0.814306638426571	0.994947210201334
1761	Weaning	Pyramidobacter	≤4	1.23E-02	1.02E-01	53	0	0.904364336320795	0.994947210201334
1762	WG	Acidovorax	NWG	1.03E-02	4.04E-02	53	0	0.800296552323148	0.994947210201334
1763	WG	Erysipelothrix	NWG	8.04E-03	4.90E-02	53	0	0.870458627495375	0.994947210201334
1764	Delivery	Photobacterium	VD	2.42E-02	8.24E-02	53	0	0.770156649731496	0.994947210201334
1765	Feeding	Photobacterium	NeBF	2.55E-02	5.71E-02	53	0	0.657630540112084	0.994947210201334
1766	Weaning	Brockia	≤4	-8.27E-03	7.86E-02	53	0	0.916731044960722	0.994947210201334
1767	Feeding	Brockia	NeBF	7.32E-03	6.06E-02	53	0	0.90438102841654	0.994947210201334
1768	BMI	Brockia	OW	1.40E-02	6.85E-02	53	0	0.838942456264643	0.994947210201334
1769	Firstborn	Treponema	nFB	2.62E-02	6.41E-02	53	0	0.684737756283483	0.994947210201334
1770	Weaning	Treponema	≤4	3.08E-02	8.64E-02	53	0	0.723545059787495	0.994947210201334
1771	Feeding	Treponema	NeBF	1.17E-02	6.67E-02	53	0	0.862027989414608	0.994947210201334
1772	BMI	Treponema	OW	-1.16E-02	7.54E-02	53	0	0.877994901403051	0.994947210201334
1773	WG	Treponema	NWG	-3.34E-02	6.26E-02	53	0	0.596631716331369	0.994947210201334
1774	WG	Enterorhabdus	NWG	2.47E-02	5.99E-02	53	0	0.682196362706088	0.994947210201334
1775	Weaning	Actinotalea	≤4	-1.12E-02	6.96E-02	53	0	0.873227888531631	0.994947210201334
1776	BMI	Actinotalea	OW	7.71E-03	6.07E-02	53	0	0.899499611100353	0.994947210201334
1777	Firstborn	Phytomonospora	nFB	-3.15E-02	5.54E-02	53	0	0.572970409067482	0.994947210201334
1778	Feeding	Phytomonospora	NeBF	-2.74E-02	5.76E-02	53	0	0.636994247695936	0.994947210201334
1779	BMI	Phytomonospora	OW	-2.75E-02	6.51E-02	53	0	0.674429752085522	0.994947210201334
1780	WG	Phytomonospora	NWG	1.76E-02	5.41E-02	53	0	0.74634914476254	0.994947210201334
1781	Weaning	Armatimonadetes_gp4	≤4	3.93E-02	6.77E-02	53	0	0.564558213522801	0.994947210201334
1782	BMI	Armatimonadetes_gp4	OW	-2.75E-02	5.90E-02	53	0	0.643334768452079	0.994947210201334
1783	Delivery	Alicyclobacillus	VD	-4.45E-02	8.10E-02	53	0	0.585653364653797	0.994947210201334
1784	Weaning	Alicyclobacillus	≤4	3.76E-02	7.29E-02	53	0	0.608755390886941	0.994947210201334
1785	BMI	Alicyclobacillus	OW	1.41E-02	6.35E-02	53	0	0.825099382540666	0.994947210201334
1786	Delivery	Anoxybacter	VD	-4.61E-02	8.51E-02	53	0	0.591042039439532	0.994947210201334
1787	Firstborn	Anoxybacter	nFB	2.98E-02	5.68E-02	53	0	0.60314070282675	0.994947210201334
1788	Weaning	Anoxybacter	≤4	-8.62E-03	7.65E-02	53	0	0.910848187023681	0.994947210201334
1789	BMI	Anoxybacter	OW	-3.39E-02	6.67E-02	53	0	0.614385839555448	0.994947210201334
1790	WG	Anoxybacter	NWG	-1.07E-02	5.55E-02	53	0	0.847381355121657	0.994947210201334
1791	Weaning	GpIIa	≤4	-4.36E-02	7.76E-02	53	0	0.576887677196878	0.994947210201334
1792	BMI	GpIIa	OW	1.85E-02	6.76E-02	53	0	0.7856804598575	0.994947210201334
1793	Delivery	Armatimonas.Armatimonadetes_gp1	VD	1.38E-02	8.43E-02	53	0	0.870707932458781	0.994947210201334
1794	BMI	Armatimonas.Armatimonadetes_gp1	OW	3.31E-02	6.61E-02	53	0	0.618796294945713	0.994947210201334
1795	WG	Armatimonas.Armatimonadetes_gp1	NWG	-1.75E-02	5.49E-02	53	0	0.752110749386959	0.994947210201334
1796	Delivery	Methylobacillus	VD	-3.11E-02	8.50E-02	53	0	0.716324590469869	0.994947210201334
1797	Weaning	Methylobacillus	≤4	-4.57E-02	7.64E-02	53	0	0.552905081419108	0.994947210201334
1798	WG	Methylobacillus	NWG	2.53E-02	5.54E-02	53	0	0.649999430462628	0.994947210201334
1799	Firstborn	Listeria	nFB	-2.99E-02	5.72E-02	53	0	0.604005918773823	0.994947210201334
1800	Feeding	Listeria	NeBF	-2.17E-02	5.94E-02	53	0	0.716746122577576	0.994947210201334
1801	BMI	Listeria	OW	-1.81E-02	6.72E-02	53	0	0.789438038255121	0.994947210201334
1802	WG	Listeria	NWG	9.65E-03	5.59E-02	53	0	0.863807166885875	0.994947210201334
1803	Feeding	Streptacidiphilus	NeBF	-3.08E-02	5.42E-02	53	0	0.57349632370948	0.994947210201334
1804	WG	Streptacidiphilus	NWG	-2.30E-02	5.10E-02	53	0	0.654242371426765	0.994947210201334
1805	Delivery	Psychrobacter	VD	-1.45E-02	8.16E-02	53	0	0.860326416794433	0.994947210201334
1806	Weaning	Psychrobacter	≤4	2.55E-02	7.34E-02	53	0	0.730420152186346	0.994947210201334
1807	Feeding	Psychrobacter	NeBF	3.10E-02	5.66E-02	53	0	0.586598286009617	0.994947210201334
1808	Firstborn	Spirilliplanes	nFB	-8.94E-03	5.09E-02	53	0	0.861503187791452	0.994947210201334
1809	Feeding	Spirilliplanes	NeBF	-2.95E-02	5.29E-02	53	0	0.580903711254174	0.994947210201334
1810	BMI	Spirilliplanes	OW	-2.33E-02	5.98E-02	53	0	0.699573021860256	0.994947210201334
1811	WG	Sulfurimonas	NWG	6.41E-03	4.75E-02	53	0	0.89339304410555	0.994947210201334
1812	Delivery	Rheinheimera	VD	-1.29E-02	1.05E-01	53	0	0.902393995641354	0.994947210201334
1813	Weaning	Rheinheimera	≤4	-2.68E-02	9.41E-02	53	0	0.777625748524739	0.994947210201334
1814	WG	Rheinheimera	NWG	-1.66E-02	6.82E-02	53	0	0.808583939182943	0.994947210201334
1815	Delivery	Ammoniphilus	VD	2.41E-02	7.00E-02	53	0	0.733024178108459	0.994947210201334
1816	Firstborn	Ammoniphilus	nFB	1.12E-02	4.67E-02	53	0	0.812449858168005	0.994947210201334
1817	Feeding	Ammoniphilus	NeBF	-2.07E-02	4.86E-02	53	0	0.672713917712865	0.994947210201334
1818	Delivery	SR1_genera_incertae_sedis	VD	-2.89E-02	7.14E-02	53	0	0.688391217669187	0.994947210201334
1819	Firstborn	SR1_genera_incertae_sedis	nFB	7.60E-03	4.76E-02	53	0	0.8740604979149	0.994947210201334
1820	Feeding	Tumebacillus	NeBF	-1.10E-02	6.16E-02	53	0	0.859173971203526	0.994947210201334
1821	BMI	Tumebacillus	OW	-3.27E-02	6.96E-02	53	0	0.641335576442048	0.994947210201334
1822	Firstborn	Chitinivibrio	nFB	1.39E-02	5.60E-02	53	0	0.805508563054182	0.994947210201334
1823	Weaning	Chitinivibrio	≤4	2.54E-02	7.55E-02	53	0	0.738188134014989	0.994947210201334
1824	Feeding	Actinobaculum	NeBF	2.67E-02	5.96E-02	53	0	0.656137926269868	0.994947210201334
1825	BMI	Actinobaculum	OW	1.86E-02	6.74E-02	53	0	0.783552556041261	0.994947210201334
1826	Weaning	Effusibacillus	≤4	3.27E-02	6.84E-02	53	0	0.635829621201034	0.994947210201334
1827	Weaning	Helicobacter	≤4	-2.24E-02	6.88E-02	53	0	0.745964689121823	0.994947210201334
1828	Feeding	Pedobacter	NeBF	-3.48E-02	6.33E-02	53	0	0.585977426406913	0.994947210201334
1829	WG	Pedobacter	NWG	-2.96E-02	5.95E-02	53	0	0.621583051828687	0.994947210201334
1830	BMI	Carnobacterium	OW	-3.08E-02	6.22E-02	53	0	0.622758387699153	0.994947210201334
1831	WG	Carnobacterium	NWG	2.31E-02	5.17E-02	53	0	0.656880049818992	0.994947210201334
1832	WG	Lachnoanaerobaculum	NWG	1.00E-02	4.05E-02	53	0	0.806159095845903	0.994947210201334
1833	Feeding	Aeriscardovia	NeBF	1.82E-02	5.53E-02	53	0	0.744137167560237	0.994947210201334
1834	BMI	Aeriscardovia	OW	-2.62E-02	6.25E-02	53	0	0.677024989254356	0.994947210201334
1835	Feeding	Henriciella	NeBF	1.38E-02	4.91E-02	53	0	0.781011008516719	0.994947210201334
1836	Firstborn	Flexibacter	nFB	-2.03E-02	4.51E-02	53	0	0.65466112851594	0.994947210201334
1837	Weaning	Flexibacter	≤4	-1.42E-02	6.08E-02	53	0	0.816359513653127	0.994947210201334
1838	Delivery	Edwardsiella	VD	2.51E-02	1.06E-01	53	0	0.813279854651905	0.994947210201334
1839	WG	Edwardsiella	NWG	-2.88E-02	6.89E-02	53	0	0.678296863708951	0.994947210201334
1840	Delivery	Sinomonas	VD	-2.04E-02	8.04E-02	53	0	0.801073546128127	0.994947210201334
1841	Feeding	Sinomonas	NeBF	-1.96E-02	5.58E-02	53	0	0.727177246261123	0.994947210201334
1842	Delivery	Desemzia	VD	-6.95E-03	6.53E-02	53	0	0.915796939036811	0.994947210201334
1843	Feeding	Desemzia	NeBF	-2.21E-02	4.53E-02	53	0	0.62883276009929	0.994947210201334
1844	Weaning	Salisaeta	≤4	-2.63E-02	8.20E-02	53	0	0.750149753995133	0.994947210201334
1845	Firstborn	Suttonella	nFB	-1.43E-02	3.42E-02	53	0	0.677398647529768	0.994947210201334
1846	Feeding	Suttonella	NeBF	-1.39E-02	3.55E-02	53	0	0.698262984376706	0.994947210201334
1847	BMI	Suttonella	OW	2.10E-02	4.01E-02	53	0	0.604225838651595	0.994947210201334
1848	Firstborn	Leptospira	nFB	-1.10E-02	4.33E-02	53	0	0.800565049908782	0.994947210201334
1849	Weaning	Leptospira	≤4	1.66E-02	5.84E-02	53	0	0.777432507145657	0.994947210201334
1850	Feeding	Leptospira	NeBF	1.35E-02	4.50E-02	53	0	0.76599495345199	0.994947210201334
1851	BMI	Leptospira	OW	-1.53E-02	5.09E-02	53	0	0.765949651335239	0.994947210201334
1852	WG	Leptospira	NWG	-1.36E-02	4.23E-02	53	0	0.749491651709455	0.994947210201334
1853	Delivery	Gordonia	VD	-7.12E-03	7.11E-02	53	0	0.92078858103345	0.994947210201334
1854	BMI	Gordonia	OW	3.00E-02	5.58E-02	53	0	0.59404648849871	0.994947210201334
1855	WG	Gordonia	NWG	6.68E-03	4.64E-02	53	0	0.886147027427177	0.994947210201334
1856	WG	Pelotomaculum	NWG	7.58E-03	4.77E-02	53	0	0.874558656039149	0.994947210201334
1857	Feeding	Nitrosomonas	NeBF	1.83E-02	4.73E-02	53	0	0.701548515417502	0.994947210201334
1858	BMI	Nitrosomonas	OW	5.12E-03	5.35E-02	53	0	0.924250584643028	0.994947210201334
1859	BMI	Thermacetogenium	OW	-1.40E-02	6.02E-02	53	0	0.817940313079125	0.994947210201334
1860	WG	Thermacetogenium	NWG	1.81E-02	5.01E-02	53	0	0.720326511613685	0.994947210201334
1861	Feeding	Gibbsiella	NeBF	2.63E-02	4.43E-02	53	0	0.55573905022303	0.994947210201334
1862	BMI	Gibbsiella	OW	-6.29E-03	5.00E-02	53	0	0.900566986672787	0.994947210201334
1863	Firstborn	Alloscardovia	nFB	-1.12E-02	4.27E-02	53	0	0.794863379467302	0.994947210201334
1864	BMI	Alloscardovia	OW	1.67E-02	5.01E-02	53	0	0.740257442497434	0.994947210201334
1865	Firstborn	Desulfurobacterium	nFB	-2.46E-02	4.55E-02	53	0	0.592157328446262	0.994947210201334
1866	Feeding	Facklamia	NeBF	-2.10E-02	5.55E-02	53	0	0.706949755653697	0.994947210201334
1867	Weaning	Phaseolibacter	≤4	1.03E-02	7.58E-02	53	0	0.892790915561708	0.994947210201334
1868	WG	Phaseolibacter	NWG	1.49E-02	5.49E-02	53	0	0.787462064605729	0.994947210201334
1869	BMI	Dethiosulfovibrio	OW	2.58E-02	6.33E-02	53	0	0.686038164944839	0.994947210201334
1870	Delivery	Tepidimicrobium	VD	-3.38E-02	8.91E-02	53	0	0.706310078460543	0.994947210201334
1871	Firstborn	Tepidimicrobium	nFB	-7.94E-03	5.94E-02	53	0	0.894424113883787	0.994947210201334
1872	Weaning	Tepidimicrobium	≤4	1.27E-02	8.02E-02	53	0	0.874566286613511	0.994947210201334
1873	Firstborn	Colwellia	nFB	-2.93E-02	5.51E-02	53	0	0.598114107377728	0.994947210201334
1874	WG	Colwellia	NWG	-1.49E-02	5.38E-02	53	0	0.783221723637934	0.994947210201334
1875	Delivery	Catenovulum	VD	-2.27E-02	6.54E-02	53	0	0.730723773175693	0.994947210201334
1876	Feeding	Catenovulum	NeBF	-1.29E-02	4.54E-02	53	0	0.778041657402244	0.994947210201334
1877	Feeding	Proteocatella	NeBF	7.74E-03	5.64E-02	53	0	0.891566552418604	0.994947210201334
1878	Feeding	Brochothrix	NeBF	1.80E-02	5.33E-02	53	0	0.737023196026723	0.994947210201334
1879	WG	Brochothrix	NWG	-1.51E-02	5.01E-02	53	0	0.765073097995982	0.994947210201334
1880	BMI	Catellicoccus	OW	-3.73E-02	6.27E-02	53	0	0.554879906996922	0.994947210201334
1881	WG	Catellicoccus	NWG	-1.30E-02	5.21E-02	53	0	0.804013151273289	0.994947210201334
1882	Firstborn	Acetobacterium	nFB	-2.26E-02	4.30E-02	53	0	0.602983352682465	0.994947210201334
1883	Feeding	Acetobacterium	NeBF	-1.63E-02	4.47E-02	53	0	0.717791404759426	0.994947210201334
1884	WG	Acetobacterium	NWG	4.91E-03	4.20E-02	53	0	0.907583089884836	0.994947210201334
1885	Firstborn	Rhodoluna	nFB	-9.52E-03	4.70E-02	53	0	0.840663488002759	0.994947210201334
1886	Weaning	Rhodoluna	≤4	-2.39E-02	6.34E-02	53	0	0.708087604569125	0.994947210201334
1887	BMI	Rhodoluna	OW	2.17E-02	5.53E-02	53	0	0.697312765179528	0.994947210201334
1888	Delivery	Thiohalocapsa	VD	8.91E-03	8.80E-02	53	0	0.919914210074343	0.994947210201334
1889	Firstborn	Thiohalocapsa	nFB	-2.11E-02	5.87E-02	53	0	0.720947017640531	0.994947210201334
1890	Weaning	Thiohalocapsa	≤4	1.91E-02	7.91E-02	53	0	0.810574602039011	0.994947210201334
1891	BMI	Thiohalocapsa	OW	-2.73E-02	6.90E-02	53	0	0.694679295735174	0.994947210201334
1892	Firstborn	Ornithinibacillus	nFB	9.47E-03	3.26E-02	53	0	0.772954509577041	0.994947210201334
1893	Weaning	Ornithinibacillus	≤4	-1.68E-02	4.39E-02	53	0	0.703667838065769	0.994947210201334
1894	Feeding	Ornithinibacillus	NeBF	-3.21E-03	3.39E-02	53	0	0.925010602587712	0.994947210201334
1895	BMI	Ornithinibacillus	OW	4.90E-03	3.83E-02	53	0	0.898899275324933	0.994947210201334
1896	Weaning	Cryptobacterium	≤4	1.55E-02	6.27E-02	53	0	0.806632790707362	0.994947210201334
1897	Feeding	Cryptobacterium	NeBF	2.65E-02	4.83E-02	53	0	0.587079882481563	0.994947210201334
1898	Delivery	Thermincola	VD	2.47E-02	7.79E-02	53	0	0.752713836175332	0.994947210201334
1899	WG	Thermincola	NWG	2.48E-02	5.08E-02	53	0	0.627317676694305	0.994947210201334
1900	Firstborn	Alcaligenes	nFB	-1.15E-02	6.20E-02	53	0	0.854252322663177	0.994947210201334
1901	Weaning	Alcaligenes	≤4	4.96E-02	8.36E-02	53	0	0.556305135553609	0.994947210201334
1902	BMI	Alcaligenes	OW	-3.01E-02	7.29E-02	53	0	0.682330606456537	0.994947210201334
1903	BMI	Desulfitobacterium	OW	-3.07E-02	6.52E-02	53	0	0.640402199012531	0.994947210201334
1904	Weaning	Mannheimia	≤4	8.16E-03	4.13E-02	53	0	0.844550244282625	0.994947210201334
1905	Feeding	Mannheimia	NeBF	-8.75E-03	3.19E-02	53	0	0.785097487565109	0.994947210201334
1906	BMI	Mannheimia	OW	4.80E-03	3.60E-02	53	0	0.89473554850166	0.994947210201334
1907	Weaning	Acidithiobacillus	≤4	4.92E-03	3.97E-02	53	0	0.902110685236847	0.994947210201334
1908	Delivery	Thermophagus	VD	2.04E-02	6.91E-02	53	0	0.769033476527004	0.994947210201334
1909	Firstborn	Thermophagus	nFB	1.94E-02	4.61E-02	53	0	0.675723620459996	0.994947210201334
1910	Delivery	Rubrobacter	VD	-5.58E-03	5.86E-02	53	0	0.924633515853567	0.994947210201334
1911	Firstborn	Rubrobacter	nFB	2.14E-02	3.91E-02	53	0	0.586684467458339	0.994947210201334
1912	Feeding	Rubrobacter	NeBF	1.46E-02	4.06E-02	53	0	0.721614838827891	0.994947210201334
1913	BMI	Rubrobacter	OW	-1.41E-02	4.59E-02	53	0	0.760266975258812	0.994947210201334
1914	Firstborn	Spirochaeta	nFB	-8.89E-03	4.98E-02	53	0	0.859202355649545	0.994947210201334
1915	BMI	Spirochaeta	OW	-2.49E-02	5.85E-02	53	0	0.673248593482465	0.994947210201334
1916	WG	Spirochaeta	NWG	1.42E-02	4.86E-02	53	0	0.772536635627806	0.994947210201334
1917	Delivery	Adlercreutzia	VD	1.06E-02	6.31E-02	53	0	0.867250462713371	0.994947210201334
1918	Firstborn	Adlercreutzia	nFB	-8.79E-03	4.21E-02	53	0	0.835569691317402	0.994947210201334
1919	Weaning	Adlercreutzia	≤4	-1.31E-02	5.67E-02	53	0	0.819153549018505	0.994947210201334
1920	Firstborn	Fictibacillus	nFB	-6.55E-03	4.16E-02	53	0	0.875814126033045	0.994947210201334
1921	WG	Fictibacillus	NWG	-4.85E-03	4.07E-02	53	0	0.905730799235478	0.994947210201334
1922	Delivery	Kyrpidia	VD	3.28E-02	7.96E-02	53	0	0.682163787225151	0.994947210201334
1923	Feeding	Kyrpidia	NeBF	-9.94E-03	5.52E-02	53	0	0.857926216198924	0.994947210201334
1924	BMI	Kyrpidia	OW	1.47E-02	6.24E-02	53	0	0.815414198832462	0.994947210201334
1925	Feeding	Pseudoalteromonas	NeBF	-2.26E-02	5.47E-02	53	0	0.681403161312566	0.994947210201334
1926	Delivery	Thorsellia	VD	-2.48E-02	5.73E-02	53	0	0.667831222249378	0.994947210201334
1927	WG	Thorsellia	NWG	-4.93E-03	3.73E-02	53	0	0.895463959266047	0.994947210201334
1928	Firstborn	Microbacterium	nFB	-2.45E-02	4.84E-02	53	0	0.615614834781718	0.994947210201334
1929	Feeding	Microbacterium	NeBF	-1.21E-02	5.04E-02	53	0	0.8113240171141	0.994947210201334
1930	BMI	Microbacterium	OW	-2.29E-02	5.69E-02	53	0	0.68922812959192	0.994947210201334
1931	WG	Microbacterium	NWG	-1.53E-02	4.73E-02	53	0	0.748187956960511	0.994947210201334
1932	Weaning	Geofilum	≤4	-6.84E-03	5.31E-02	53	0	0.89824270707774	0.994947210201334
1933	Feeding	Geofilum	NeBF	7.63E-03	4.09E-02	53	0	0.853239294996281	0.994947210201334
1934	BMI	Geofilum	OW	1.13E-02	4.63E-02	53	0	0.80830649036542	0.994947210201334
1935	WG	Geofilum	NWG	1.98E-02	3.85E-02	53	0	0.609291776198645	0.994947210201334
1936	Weaning	Scardovia	≤4	8.41E-03	6.35E-02	53	0	0.895274078380539	0.994947210201334
1937	Feeding	Scardovia	NeBF	-2.18E-02	4.89E-02	53	0	0.657677550157454	0.994947210201334
1938	BMI	Scardovia	OW	-6.32E-03	5.53E-02	53	0	0.909651550678633	0.994947210201334
1939	Weaning	Finegoldia	≤4	-9.20E-03	4.70E-02	53	0	0.845632596157825	0.994947210201334
1940	BMI	Finegoldia	OW	-1.34E-02	4.09E-02	53	0	0.745332316226236	0.994947210201334
1941	Delivery	Methylarcula	VD	1.37E-02	6.58E-02	53	0	0.836773529484037	0.994947210201334
1942	Weaning	Methylarcula	≤4	-2.53E-02	5.92E-02	53	0	0.670828118205626	0.994947210201334
1943	WG	Methylarcula	NWG	2.43E-02	4.29E-02	53	0	0.573699660270516	0.994947210201334
1944	Firstborn	Fusibacter	nFB	-1.31E-02	3.23E-02	53	0	0.687209328449737	0.994947210201334
1945	Feeding	Fusibacter	NeBF	-8.07E-03	3.36E-02	53	0	0.811409683837188	0.994947210201334
1946	Firstborn	Microgenomates_genera_incertae_sedis	nFB	-6.63E-03	4.74E-02	53	0	0.889520115086362	0.994947210201334
1947	Feeding	Microgenomates_genera_incertae_sedis	NeBF	1.28E-02	4.93E-02	53	0	0.796755633883689	0.994947210201334
1948	BMI	Microgenomates_genera_incertae_sedis	OW	3.26E-02	5.57E-02	53	0	0.562027252894441	0.994947210201334
1949	Delivery	Anaeromusa	VD	7.36E-03	5.30E-02	53	0	0.890386964992977	0.994947210201334
1950	Firstborn	Anaeromusa	nFB	1.56E-02	3.54E-02	53	0	0.661445738295721	0.994947210201334
1951	BMI	Anaeromusa	OW	5.99E-03	4.16E-02	53	0	0.886240382118061	0.994947210201334
1952	Weaning	Caloramator	≤4	-7.11E-03	5.07E-02	53	0	0.889171483334353	0.994947210201334
1953	Firstborn	Gemmobacter	nFB	1.99E-02	4.93E-02	53	0	0.689296218904965	0.994947210201334
1954	BMI	Gemmobacter	OW	2.25E-02	5.79E-02	53	0	0.699774966587419	0.994947210201334
1955	WG	Gemmobacter	NWG	2.05E-02	4.82E-02	53	0	0.673273503600985	0.994947210201334
1956	Firstborn	Vitreoscilla	nFB	2.40E-02	4.68E-02	53	0	0.609973368971959	0.994947210201334
1957	Weaning	Vitreoscilla	≤4	-3.55E-02	6.30E-02	53	0	0.576674439501697	0.994947210201334
1958	Feeding	Vitreoscilla	NeBF	-2.51E-02	4.86E-02	53	0	0.608371934976021	0.994947210201334
1959	Delivery	Oceanirhabdus	VD	-1.46E-02	6.64E-02	53	0	0.826684114799527	0.994947210201334
1960	Firstborn	Oceanirhabdus	nFB	-5.98E-03	4.43E-02	53	0	0.893263288766659	0.994947210201334
1961	BMI	Oceanirhabdus	OW	1.00E-02	5.21E-02	53	0	0.848662528225562	0.994947210201334
1962	WG	Oceanirhabdus	NWG	-2.47E-02	4.33E-02	53	0	0.571683695184997	0.994947210201334
1963	Delivery	Caldilinea	VD	-1.46E-02	7.18E-02	53	0	0.840238928476209	0.994947210201334
1964	Delivery	Fibrobacter	VD	3.19E-02	7.13E-02	53	0	0.657239178105463	0.994947210201334
1965	WG	Fibrobacter	NWG	-1.52E-02	4.65E-02	53	0	0.745077569304377	0.994947210201334
1966	Weaning	Moritella	≤4	-1.49E-02	6.40E-02	53	0	0.817029920495105	0.994947210201334
1967	Feeding	Moritella	NeBF	-1.62E-02	4.94E-02	53	0	0.744766464584566	0.994947210201334
1968	WG	Moritella	NWG	8.14E-03	4.64E-02	53	0	0.861574132153663	0.994947210201334
1969	Firstborn	Gp15	nFB	-5.36E-03	4.89E-02	53	0	0.913327513666754	0.994947210201334
1970	Feeding	Gp15	NeBF	2.52E-02	5.09E-02	53	0	0.622955251030198	0.994947210201334
1971	BMI	Gp15	OW	-6.17E-03	5.75E-02	53	0	0.915100806325213	0.994947210201334
1972	Delivery	Janibacter	VD	-2.71E-02	6.63E-02	53	0	0.685147549210548	0.994947210201334
1973	Firstborn	Janibacter	nFB	-1.63E-02	4.42E-02	53	0	0.714414266450815	0.994947210201334
1974	Weaning	Janibacter	≤4	-1.52E-02	5.96E-02	53	0	0.799472807775011	0.994947210201334
1975	Feeding	Janibacter	NeBF	2.09E-02	4.60E-02	53	0	0.651593389000351	0.994947210201334
1976	Delivery	Mariprofundus	VD	8.30E-03	5.87E-02	53	0	0.888264529927762	0.994947210201334
1977	Firstborn	Haloplasma	nFB	-8.25E-03	3.97E-02	53	0	0.836420031332694	0.994947210201334
1978	Weaning	Haloplasma	≤4	8.36E-03	5.35E-02	53	0	0.876603069455237	0.994947210201334
1979	BMI	Haloplasma	OW	9.56E-03	4.66E-02	53	0	0.838684760686096	0.994947210201334
1980	Firstborn	Cohnella	nFB	-1.30E-02	3.47E-02	53	0	0.709809016415029	0.994947210201334
1981	Feeding	Cohnella	NeBF	-1.87E-02	3.61E-02	53	0	0.606918219238843	0.994947210201334
1982	Delivery	Desulfothermus	VD	1.48E-02	6.98E-02	53	0	0.833710565547368	0.994947210201334
1983	Firstborn	Desulfothermus	nFB	7.16E-03	4.65E-02	53	0	0.878560150210431	0.994947210201334
1984	Feeding	Desulfothermus	NeBF	-1.57E-02	4.84E-02	53	0	0.747995206614005	0.994947210201334
1985	BMI	Desulfothermus	OW	-2.86E-02	5.47E-02	53	0	0.604200249700286	0.994947210201334
1986	Firstborn	Marininema	nFB	-8.74E-03	4.71E-02	53	0	0.85374874629856	0.994947210201334
1987	Weaning	Marininema	≤4	7.26E-03	6.35E-02	53	0	0.909567853111783	0.994947210201334
1988	BMI	Marininema	OW	-3.10E-02	5.54E-02	53	0	0.579214838603483	0.994947210201334
1989	WG	Marininema	NWG	-2.32E-02	4.60E-02	53	0	0.617504463583201	0.994947210201334
1990	Weaning	Parvibaculum	≤4	1.07E-02	5.06E-02	53	0	0.833926667352908	0.994947210201334
1991	Feeding	Anaerovorax	NeBF	8.64E-03	4.57E-02	53	0	0.850995300010685	0.994947210201334
1992	Delivery	Aminobacterium	VD	-2.94E-02	7.29E-02	53	0	0.688988232075208	0.994947210201334
1993	Firstborn	Aminobacterium	nFB	1.94E-02	4.86E-02	53	0	0.691888558064583	0.994947210201334
1994	Feeding	Aminobacterium	NeBF	1.14E-02	5.05E-02	53	0	0.822200411563444	0.994947210201334
1995	BMI	Aminobacterium	OW	3.24E-02	5.71E-02	53	0	0.573549097017222	0.994947210201334
1996	WG	Aminobacterium	NWG	4.58E-03	4.75E-02	53	0	0.923726687863248	0.994947210201334
1997	Feeding	Methylophaga	NeBF	-2.10E-02	4.05E-02	53	0	0.606496875278265	0.994947210201334
1998	BMI	Methylophaga	OW	-1.70E-02	4.58E-02	53	0	0.7119768111866	0.994947210201334
[truncated: 264 more rows]
